# Supplementary material for: Loosenin-Like Proteins from Phanerochaete carnosa Impact Both Cellulose and Chitin Fiber Networks
Source: Appl Environ Microbiol. 2023 Jan 16;89(1):e01863-22. doi: 10.1128/aem.01863-22 (PMC9888185; doi:10.1128/aem.01863-22)
Supplement: Supplemental file 1 — Supplemental file S1. Download aem.01863-22-s0002.xlsx, XLSX file, 0.08 MB [file aem.01863-22-s0002.xlsx]

## Sheet: Controls
	Time (sec)	Tested protein	Storage modulus, G’ (Pa)	Standard deviation G’ (Pa)	Loss modulus, G’’ (Pa)	Standard deviation G’’ (Pa)	Substrate	Substrate loading (%w/v)	pH
	60	N/A (protein blank)	105.933	5.44478	23.593	1.25339	CNF	0.6	5
	120		112.483	6.03291	23.0657	2.71625
	180		116.28	5.87497	22.7323	2.56097
	240		119.417	7.01151	22.643	2.26147
	300		122.253	6.28945	22.5633	2.00076
	360		124.113	6.8327	22.6073	1.96871
	420		126.81	7.12901	21.9503	3.1999
	480		128.117	6.86644	22.5353	3.33085
	540		129.99	6.55305	22.223	2.80532
	600		131.153	7.62061	22.0183	2.60059
	660		132.397	7.27383	22.4487	1.79531
	720		132.633	8.01188	22.614	3.46847
	780		135.19	6.91192	22.4407	2.66149
	840		136.143	6.91986	22.159	2.97611
	900		136.95	7.10797	22.306	2.04254
	960		137.33	5.89272	21.857	3.68723
	1020		139.86	7.26149	22.061	2.8399
	1080		140.867	7.31693	22.5973	2.71689
	1140		140.96	8.13427	22.964	2.99154
	1200		142.277	7.93074	23.094	2.84274
	Time (sec)	Tested protein (0.25 mg/ml)	Storage modulus, G’ (Pa)	Standard deviation G’ (Pa)	Loss modulus, G’’ (Pa)	Standard deviation G’’ (Pa)	Substrate	Substrate loading (%w/v)	pH
	60	BSA	119.662	44.6403	28.6627	13.0942	CNF	0.6	5
	120		123.812	48.2538	27.0565	12.6608
	180		128.226	51.5166	27.3225	11.6278
	240		131.795	53.6909	27.4507	12.2934
	300		135.343	55.6706	27.118	11.5217
	360		137.105	57.8651	26.629	11.6594
	420		139.416	58.5961	26.5785	12.0846
	480		141.664	59.563	26.9025	12.4686
	540		144.167	60.1016	27.512	11.6606
	600		145.513	60.6881	27.4157	12.536
	660		147.254	61.6415	27.0793	11.5566
	720		148.732	62.0655	27.6758	11.8589
	780		149.256	63.2982	26.7195	12.4645
	840		151.675	63.7765	27.9032	11.5375
	900		152.35	64.3016	27.6062	11.9894
	960		153.392	64.3581	27.7617	12.4051
	1020		154.655	64.657	27.3205	12.3216
	1080		156.272	65.3191	27.8337	11.9915
	1140		157.959	65.5902	28.051	11.8916
	1200		158.056	66.5267	27.6675	12.3302
	Time (sec)	Tested protein (0.5 mg/ml)	Storage modulus, G’ (Pa)	Standard deviation G’ (Pa)	Loss modulus, G’’ (Pa)	Standard deviation G’’ (Pa)	Substrate	Substrate loading (%w/v)	pH
	60	BSA	84.8243	23.9727	20.908	6.09776	CNF	0.6	5
	120		90.513	28.0559	20.7192	6.64974
	180		95.4853	30.4448	20.3747	6.27156
	240		98.1342	32.2238	20.789	7.00274
	300		101.117	33.9226	21.0403	7.02672
	360		103.274	35.2569	20.3422	6.74523
	420		105.172	36.5418	20.8802	7.15632
	480		107.047	36.642	20.4475	7.68124
	540		108.292	37.8463	20.4273	7.08685
	600		110.085	39.0404	20.9938	7.31361
	660		110.728	38.9417	20.6965	6.40418
	720		112.506	40.0437	21.0247	6.30562
	780		113.482	40.2639	20.6255	7.36644
	840		115.397	40.3758	20.7465	7.01613
	900		114.97	41.3647	20.8885	6.96601
	960		116.107	41.834	21.0295	6.81955
	1020		117.729	43.1422	20.4868	7.31071
	1080		118.468	42.9492	20.722	7.21124
	1140		119.318	42.5695	19.8417	6.57245
	1200		119.913	43.557	20.6913	6.36449
	Time (sec)	Tested protein (1 mg/ml)	Storage modulus, G’ (Pa)	Standard deviation G’ (Pa)	Loss modulus, G’’ (Pa)	Standard deviation G’’ (Pa)	Substrate	Substrate loading (%w/v)	pH
	60	BSA	113.737	27.7264	27.4778	8.29591	CNF	0.6	5
	120		121.762	28.6392	27.9632	6.82685
	180		127.261	29.2961	28.2895	6.35062
	240		131.5	29.8534	27.6585	6.89653
	300		135.411	30.2224	27.56	6.26357
	360		138.625	30.7871	27.5418	6.32725
	420		140.828	31.3443	27.7188	6.862
	480		143.68	32.8774	28.077	6.27629
	540		145.63	32.3928	28.165	7.20583
	600		147.54	32.2005	28.1175	7.04461
	660		149.24	32.8306	28.3683	7.21673
	720		152.11	33.3415	28.3537	6.59153
	780		153.395	33.5438	28.152	7.09519
	840		155.32	34.9115	28.994	6.44585
	900		156.875	34.9214	28.5487	6.8489
	960		158.387	34.0287	29.238	7.19028
	1020		159.678	35.4613	29.269	7.2381
	1080		161.838	36.0624	28.8693	7.32953
	1140		162.81	37.012	28.912	6.39897
	1200		164.245	36.7664	29.38	6.57476
	Time (sec)	Tested protein (2 mg/ml)	Storage modulus, G’ (Pa)	Standard deviation G’ (Pa)	Loss modulus, G’’ (Pa)	Standard deviation G’’ (Pa)	Substrate	Substrate loading (%w/v)	pH
	60	BSA	123.469	27.1234	29.821	3.70236	CNF	0.6	5
	120		131.232	30.5042	29.1913	5.5134
	180		135.692	31.08	29.338	5.61075
	240		140.147	31.9038	29.14	5.0289
	300		143.2	33.1303	28.9518	5.25837
	360		145.73	33.6383	29.7997	4.56168
	420		147.79	33.685	29.4002	5.22765
	480		150.327	35.3609	29.3077	5.43048
	540		152.767	35.582	29.5697	4.91495
	600		154.392	36.3657	29.492	4.83374
	660		156.312	36.6432	29.5785	5.51934
	720		158.355	37.1223	28.9632	5.54757
	780		159.765	38.6116	29.6142	5.45228
	840		160.798	38.1526	29.6777	5.91948
	900		162.905	38.6333	29.784	6.03645
	960		164.433	39.22	29.679	5.47002
	1020		165.75	40.2565	30.3758	6.03017
	1080		167.38	40.5636	30.234	6.05177
	1140		168.675	40.7314	30.5703	6.42699
	1200		170.567	41.2168	30.297	6.0097
	Time (sec)		Storage modulus, G’ (Pa)	Standard deviation G’ (Pa)	Loss modulus, G’’ (Pa)	Standard deviation G’’ (Pa)	Substrate	Substrate loading (%w/v)	pH
	60	N/A (protein blank)	155.057	54.9983	32.5407	12.3874	CNF	0.6	3.5
	120		160.951	57.0064	32.0573	12.7899
	180		165.771	57.9354	31.9453	12.646
	240		168.769	60.0439	31.2543	12.3585
	300		171.287	60.1739	30.426	13.4021
	360		173.8	61.6242	31.2473	11.8352
	420		176.193	61.7924	30.7243	12.21
	480		177.107	62.9882	30.9467	12.5535
	540		179.14	63.3699	30.778	12.1469
	600		181.153	63.5709	30.3843	12.508
	660		181.883	63.9179	30.591	12.4854
	720		182.783	65.2143	30.7003	13.3729
	780		183.24	65.2672	29.9993	11.658
	840		185.297	65.8518	30.9903	13.0165
	900		186.167	65.9026	30.9397	13.0142
	960		187.593	67.0628	30.1503	11.5191
	1020		188.787	66.3929	30.1307	12.2827
	1080		189.123	67.7648	30.745	12.9085
	1140		190.647	68.4427	30.6483	13.303
	1200		190.85	67.2784	30.671	12.2947
	Time (sec)	Tested protein (0.25 mg/ml)	Storage modulus, G’ (Pa)	Standard deviation G’ (Pa)	Loss modulus, G’’ (Pa)	Standard deviation G’’ (Pa)	Substrate	Substrate loading (%w/v)	pH
	60	BSA	215.192	69.7747	44.1368	17.6407	CNF	0.6	3.5
	120		226.598	74.7994	43.0024	15.1465
	180		233.312	78.0002	42.2412	15.1721
	240		238.58	80.6884	41.3582	15.3972
	300		242.578	82.3599	40.9986	15.6116
	360		246.166	84.4855	41.206	15.347
	420		249.814	85.1847	41.2882	15.4856
	480		252.44	85.9083	40.8796	14.9176
	540		254.39	87.4743	40.5246	14.4956
	600		257.436	88.4475	40.1362	15.0405
	660		259.464	89.3895	40.5836	15.0352
	720		260.964	89.3786	40.7792	14.6866
	780		262.974	90.4602	40.3482	15.3511
	840		263.978	90.988	40.2354	15.0448
	900		265.894	92.1971	39.61	15.5735
	960		267.472	92.324	40.036	14.8575
	1020		269.046	92.985	40.5514	14.613
	1080		270.492	92.9535	40.7034	14.9852
	1140		272.18	93.6853	40.785	14.6262
	1200		272.77	94.582	40.2878	14.7833
	Time (sec)	Tested protein (0.5 mg/ml)	Storage modulus, G’ (Pa)	Standard deviation G’ (Pa)	Loss modulus, G’’ (Pa)	Standard deviation G’’ (Pa)	Substrate	Substrate loading (%w/v)	pH
	60	BSA	253.684	57.4739	53.6762	11.3733	CNF	0.6	3.5
	120		268.322	57.9299	52.9128	10.8963
	180		276.198	59.1234	51.8024	10.6706
	240		282.508	60.618	51.041	10.9978
	300		287.172	60.6586	50.973	10.7046
	360		292.422	62.5387	50.3404	10.5383
	420		295.22	62.7204	50.332	10.4167
	480		298.838	62.7517	50.1866	10.0853
	540		301.48	63.2252	50.1692	10.8494
	600		304.256	63.5363	49.8062	10.095
	660		306.826	64.3233	49.8944	10.5123
	720		308.828	64.5249	50.4166	10.6901
	780		310.874	65.1206	49.7974	10.08
	840		313.16	65.1585	50.1734	10.038
	900		313.962	64.7952	49.5406	9.7788
	960		315.784	65.3325	49.8408	9.84751
	1020		317.456	66.6234	49.9818	9.60585
	1080		318.806	66.7995	49.6132	9.72928
	1140		320.932	65.4436	49.2966	10.5349
	1200		322.932	66.4106	49.9864	10.0128
	Time (sec)	Tested protein (1 mg/ml)	Storage modulus, G’ (Pa)	Standard deviation G’ (Pa)	Loss modulus, G’’ (Pa)	Standard deviation G’’ (Pa)	Substrate	Substrate loading (%w/v)	pH
	60	BSA	486.42	147.944	111.103	38.1094	CNF	0.6	3.5
	120		513.44	155.023	109.328	35.8006
	180		529.98	160.528	108.004	35.3738
	240		542.082	164.625	107.356	34.871
	300		552.553	168.038	105.966	35.1659
	360		560.227	171.022	106.104	35.2796
	420		567.587	173.448	105.386	34.916
	480		574.232	175.845	105.293	34.7962
	540		579.678	178.121	104.89	35.36
	600		585.325	179.347	104.953	34.3621
	660		589.34	181.438	104.904	35.4173
	720		594.018	182.649	104.789	34.9842
	780		598.213	185.094	104.981	35.062
	840		602.625	185.377	104.802	34.4155
	900		605.997	186.804	104.715	35.048
	960		609.183	188.18	104.318	34.0773
	1020		612.215	189.754	103.618	34.8197
	1080		615.082	190.556	104.142	35.2178
	1140		617.793	191.643	104.673	35.4087
	1200		620.928	191.603	104.445	35.7377
	Time (sec)	Tested protein (2 mg/ml)	Storage modulus, G’ (Pa)	Standard deviation G’ (Pa)	Loss modulus, G’’ (Pa)	Standard deviation G’’ (Pa)	Substrate	Substrate loading (%w/v)	pH
	60	BSA	497.232	114.525	118.317	30.3427	CNF	0.6	3.5
	120		523.133	122.1	114.981	27.3065
	180		539.34	126.254	113.632	27.5387
	240		551.18	129.326	112.897	27.799
	300		560.867	132.01	112.329	27.6342
	360		568.895	134.253	111.667	27.5125
	420		575.857	136.214	111.116	26.6294
	480		582.168	137.997	109.817	26.5348
	540		587.36	138.842	110.242	26.9931
	600		592.697	140.861	110.159	26.3593
	660		597.258	140.977	109.575	27.1444
	720		601.192	142.915	109.5	25.5603
	780		605.188	143.317	109.927	26.2995
	840		608.945	144.49	109.729	26.3366
	900		612.735	145.346	110.326	26.5152
	960		615.243	146.558	109.297	26.4221
	1020		618.663	146.876	109.994	26.7243
	1080		622.075	148.256	109.637	26.9124
	1140		624.1	148.949	109.959	26.8181
	1200		626.71	148.849	109.758	26.2391

## Sheet: PcaLOOL2
	Time (sec)	Tested protein (0.25 mg/ml)	Storage modulus, G’ (Pa)	Standard deviation G’ (Pa)	Loss modulus, G’’ (Pa)	Standard deviation G’’ (Pa)	Substrate	Substrate loading (%w/v)	pH
	60	PcaLOOL2	200.866	180.645	36.3068	26.457	CNF	0.6	5
	120		207.933	187.372	35.6008	28.3866
	180		214.435	190.491	35.867	28.7002
	240		219.509	195.044	35.9118	28.8398
	300		224.343	198.085	35.0024	29.5409
	360		227.997	200.715	36.3132	29.3843
	420		231.474	204.927	35.4752	29.9394
	480		234.515	206.937	35.4922	29.1307
	540		237.976	211.427	35.978	29.9403
	600		240.793	213.154	35.9252	30.8006
	660		243.565	216.346	35.9962	30.9123
	720		245.183	218.81	36.1324	31.0408
	780		248.206	220.81	35.5504	31.1256
	840		250.75	223.789	35.8586	30.7325
	900		252.802	226.53	36.4148	31.7895
	960		254.899	228.371	36.8944	30.9316
	1020		256.514	229.765	36.4832	31.9631
	1080		258.692	232.317	35.9196	32.1849
	1140		260.18	233.73	36.4276	32.6135
	1200		262.249	235.606	36.605	31.8983
	Time (sec)	Tested protein (0.5 mg/ml)	Storage modulus, G’ (Pa)	Standard deviation G’ (Pa)	Loss modulus, G’’ (Pa)	Standard deviation G’’ (Pa)	Substrate	Substrate loading (%w/v)	pH
	60	PcaLOOL2	151.058	93.3253	27.6256	17.0261	CNF	0.6	5
	120		159.037	99.911	26.7097	16.6517
	180		164.171	102.948	26.0925	16.5456
	240		167.436	106.309	26.1986	16.4421
	300		170.755	108.59	25.6934	16.2488
	360		172.797	109.959	25.4013	16.1461
	420		176.231	111.84	25.103	16.313
	480		178.392	113.183	25.6211	16.1637
	540		179.532	114.388	25.1605	16.1681
	600		181.594	115.891	25.7813	16.0244
	660		182.393	116.485	25.0357	15.6654
	720		183.95	117.508	24.9423	15.7349
	780		185.668	117.854	24.9687	16.2021
	840		187.079	119.022	24.7944	15.6218
	900		187.851	120.193	24.611	15.4795
	960		188.595	121.031	25.0493	16.1774
	1020		189.935	121.55	25.0352	15.6827
	1080		191.332	122.311	24.7143	15.5757
	1140		192.324	122.37	24.5443	16.0227
	1200		192.895	123.357	24.8409	15.7548
	Time (sec)	Tested protein (1 mg/ml)	Storage modulus, G’ (Pa)	Standard deviation G’ (Pa)	Loss modulus, G’’ (Pa)	Standard deviation G’’ (Pa)	Substrate	Substrate loading (%w/v)	pH
	60	PcaLOOL2	150.125	75.2125	28.0836	13.1539	CNF	0.6	5
	120		158.019	80.9688	27.6609	14.7773
	180		163.072	83.341	27.4224	14.4637
	240		166.506	85.0962	26.7612	14.4512
	300		169.652	86.707	26.7715	14.5708
	360		171.709	87.4328	26.8338	14.4302
	420		174.614	89.5152	27.2022	14.5125
	480		176.001	89.5434	27.242	15.0726
	540		177.023	90.3999	26.6532	14.3739
	600		179.021	90.9666	27.7412	14.6734
	660		180.389	91.906	27.2648	14.2107
	720		181.394	92.1566	26.8059	14.9176
	780		182.884	93.0434	26.1053	15.0423
	840		184.241	93.8188	27.0278	15.1184
	900		185.758	94.3579	26.5439	15.113
	960		186.557	94.6414	27.5306	14.7993
	1020		187.513	95.3329	27.5474	14.5786
	1080		188.262	95.8059	27.2282	15.8413
	1140		189.592	96.1821	27.0166	14.9217
	1200		190.272	96.7806	27.3202	14.8952
	Time (sec)	Tested protein (2 mg/ml)	Storage modulus, G’ (Pa)	Standard deviation G’ (Pa)	Loss modulus, G’’ (Pa)	Standard deviation G’’ (Pa)	Substrate	Substrate loading (%w/v)	pH
	60	PcaLOOL2	116.876	46.4404	22.5547	8.92042	CNF	0.6	5
	120		124.736	51.7191	22.7703	8.71119
	180		128.522	52.3544	21.6345	7.58927
	240		130.934	54.1316	22.1442	8.31138
	300		133.16	55.2996	22.101	8.86588
	360		135.571	56.1347	21.9812	8.68913
	420		137.239	56.8788	21.282	7.51947
	480		138.22	57.1698	21.8517	7.95978
	540		139.963	57.856	21.6615	8.95119
	600		140.996	59.0575	21.2707	7.50544
	660		141.142	58.974	21.7197	8.63443
	720		143.409	59.4394	21.7682	8.13469
	780		144.651	60.6933	21.3178	7.88414
	840		144.577	60.3797	21.4372	7.75633
	900		145.744	60.2819	21.875	7.53396
	960		146.33	61.018	21.2445	7.38315
	1020		147.236	61.4156	21.5288	7.93514
	1080		147.546	62.4824	20.9497	7.94465
	1140		149.155	61.8262	21.731	7.9425
	1200		149.125	62.499	21.3043	7.27802
	Time (sec)	Tested protein (0.25 mg/ml)	Storage modulus, G’ (Pa)	Standard deviation G’ (Pa)	Loss modulus, G’’ (Pa)	Standard deviation G’’ (Pa)	Substrate	Substrate loading (%w/v)	pH
	60	PcaLOOL2	187.573	31.5758	36.46	8.52438	CNF	0.6	3.5
	120		195.257	34.2243	34.4357	7.66613
	180		201.567	35.5956	33.918	7.13881
	240		206.5	37.4101	33.054	6.49444
	300		210.91	37.4972	33.4453	7.58758
	360		214.877	38.3684	33.9247	6.90117
	420		217	38.7278	33.129	5.97197
	480		220.19	39.1923	32.951	7.26157
	540		222.423	39.902	32.4303	7.98001
	600		225.097	40.1791	32.2447	5.95468
	660		226.177	41.9152	32.5507	6.09687
	720		229.39	40.7801	33.1917	6.07722
	780		230.937	41.7539	32.714	6.55345
	840		233.42	41.8949	33.115	7.03236
	900		234.67	41.7663	32.2513	7.60001
	960		236.403	43.3927	33.1687	6.94533
	1020		237.553	43.0383	32.52	6.22648
	1080		238.757	43.1404	33.1197	6.65683
	1140		240.423	44.8296	33.33	7.53214
	1200		242.06	44.2994	32.8127	6.25729
	Time (sec)	Tested protein (0.5 mg/ml)	Storage modulus, G’ (Pa)	Standard deviation G’ (Pa)	Loss modulus, G’’ (Pa)	Standard deviation G’’ (Pa)	Substrate	Substrate loading (%w/v)	pH
	60	PcaLOOL2	174.9	93.8616	34.7905	21.7561	CNF	0.6	3.5
	120		184.115	97.2654	34.972	21.9393
	180		189.85	100.587	34.8738	22.2137
	240		194.147	102.089	34.6905	21.4378
	300		197.797	102.364	34.3328	22.2253
	360		200.445	104.423	34.0545	22.0193
	420		203.475	105.38	34.7107	22.2315
	480		205.355	107.036	34.4432	21.9753
	540		207.6	107.456	34.2952	22.3283
	600		209.22	108.735	34.7512	22.8078
	660		210.803	110.059	33.2837	23.0661
	720		213.12	110.269	34.38	22.6882
	780		214.332	110.994	34.3152	22.343
	840		215.512	111.544	34.6158	22.2347
	900		217.165	112.956	34.3882	22.5317
	960		218.462	112.631	34.3105	22.647
	1020		219.268	113.106	34.4075	22.6724
	1080		221.172	114.91	34.6875	22.4804
	1140		222.173	115.09	33.6945	22.9723
	1200		223.188	115.647	34.427	23.3231
	Time (sec)	Tested protein (1 mg/ml)	Storage modulus, G’ (Pa)	Standard deviation G’ (Pa)	Loss modulus, G’’ (Pa)	Standard deviation G’’ (Pa)	Substrate	Substrate loading (%w/v)	pH
	60	PcaLOOL2	202.235	97.3605	39.402	19.4827	CNF	0.6	3.5
	120		212.605	104.384	37.9946	18.9978
	180		219.131	108.399	37.3312	19.3858
	240		224.68	111.68	36.6632	19.3925
	300		228.62	113.26	36.2322	18.969
	360		232.393	116.093	36.2434	18.1387
	420		235.277	117.017	36.0076	18.3238
	480		237.987	118.967	36.0032	18.3016
	540		240.702	119.586	35.4362	18.9865
	600		243.111	120.764	34.9506	18.5266
	660		244.997	122.472	35.2376	18.1404
	720		247.39	123.232	35.2572	18.2669
	780		248.851	124.63	35.1738	18.2155
	840		250.949	125.162	35.2754	18.1603
	900		251.887	125.883	35.0498	18.0283
	960		253.412	126.536	35.6124	18.2435
	1020		255.659	127.647	34.9644	18.2709
	1080		256.945	128.092	35.4978	18.3119
	1140		258.491	128.758	35.9494	18.2296
	1200		259.38	129.953	35.0264	18.3272
	Time (sec)	Tested protein (2 mg/ml)	Storage modulus, G’ (Pa)	Standard deviation G’ (Pa)	Loss modulus, G’’ (Pa)	Standard deviation G’’ (Pa)	Substrate	Substrate loading (%w/v)	pH
	60	PcaLOOL2	119.703	91.1356	22.9097	14.7835	CNF	0.6	3.5
	120		124.891	95.9839	23.026	17.5708
	180		128.679	97.0724	22.5283	16.1117
	240		131.773	100.256	21.7356	16.214
	300		133.665	101.261	21.7647	15.5591
	360		135.189	102.079	20.8687	15.8155
	420		136.908	102.749	21.9757	15.5758
	480		139.48	103.521	22.0933	15.3072
	540		140.258	104.971	21.839	15.9682
	600		141.258	106.179	20.9991	16.2555
	660		141.197	107.147	20.787	15.8704
	720		142.74	107.771	21.8397	16.1669
	780		143.803	107.666	22.2703	15.0767
	840		144.429	108.849	21.3923	15.8461
	900		146.686	108.73	21.3157	15.9272
	960		146.514	110.662	21.6437	16.1987
	1020		148.202	110.27	21.5097	15.152
	1080		147.951	111.152	21.4743	15.8921
	1140		148.491	111.54	21.2547	15.1042
	1200		149.243	110.871	21.443	15.3595

## Sheet: PcaLOOL7
	Time (sec)	Tested protein (0.25 mg/ml)	Storage modulus, G’ (Pa)	Standard deviation G’ (Pa)	Loss modulus, G’’ (Pa)	Standard deviation G’’ (Pa)	Substrate	Substrate loading (%w/v)	pH
	60	PcaLOOL7	224.954	172.017	40.5427	32.9791	CNF	0.6	5
	120		232.957	178.531	39.563	32.7502
	180		238.128	183.48	39.717	32.6205
	240		243.079	188.476	40.0047	32.3511
	300		247.628	191.676	39.8077	32.2156
	360		251.191	195.554	39.2307	31.6403
	420		255.25	198.185	39.274	32.1672
	480		259	200.818	39.4437	32.4677
	540		261.317	203.219	39.838	32.8553
	600		263.08	206.063	39.7217	32.1419
	660		266.093	207.084	39.6353	32.4012
	720		268.28	209.924	38.551	33.1528
	780		270.8	211.731	39.3877	32.7259
	840		272.923	214.301	39.3737	32.8435
	900		275.067	214.887	39.6723	32.4164
	960		276.703	217.282	39.2907	32.2928
	1020		278.353	218.621	39.389	32.4436
	1080		280.187	221.013	39.6047	32.5931
	1140		282.097	222.16	39.7247	32.619
	1200		283.987	223.18	39.794	33.4177
	Time (sec)	Tested protein (0.5 mg/ml)	Storage modulus, G’ (Pa)	Standard deviation G’ (Pa)	Loss modulus, G’’ (Pa)	Standard deviation G’’ (Pa)	Substrate	Substrate loading (%w/v)	pH
	60	PcaLOOL7	153.297	27.1358	27.2743	4.95464	CNF	0.6	5
	120		160.807	27.7858	26.9793	4.57615
	180		166.393	27.128	26.2677	4.94108
	240		170.647	27.1645	26.4943	4.85811
	300		174.373	27.4607	26.6093	4.72148
	360		176.597	28.2244	26.354	5.29951
	420		179.693	28.0475	25.9907	4.76111
	480		181.14	28.5136	25.911	4.4747
	540		183.613	29.2839	26.1093	4.5871
	600		185.457	28.7462	26.4143	4.23015
	660		187.517	29.0726	25.6787	4.71374
	720		189.037	29.1278	26.0553	5.47568
	780		190.08	30.1461	25.9563	6.29813
	840		192.337	29.2793	26.1197	4.93548
	900		193.61	29.5317	26.477	4.59989
	960		195.093	29.7591	26.9723	4.80595
	1020		195.803	29.5036	27.0847	4.47198
	1080		197.217	30.8209	26.34	4.82383
	1140		198.687	30.3155	26.205	4.73493
	1200		200.02	29.7193	26.511	4.78138
	Time (sec)	Tested protein (1 mg/ml)	Storage modulus, G’ (Pa)	Standard deviation G’ (Pa)	Loss modulus, G’’ (Pa)	Standard deviation G’’ (Pa)	Substrate	Substrate loading (%w/v)	pH
	60	PcaLOOL7	173.137	78.1568	32.5847	17.182	CNF	0.6	5
	120		182.777	83.754	32.5117	16.4515
	180		189.263	86.741	33.0747	15.095
	240		194.863	88.7344	33.1823	14.6238
	300		199.6	89.6023	33.4827	13.8065
	360		203.647	91.301	34.532	14.4331
	420		207.54	90.9031	34.8277	12.1943
	480		211.527	89.7765	34.762	11.5906
	540		215.33	89.8489	35.626	11.2372
	600		218.97	90.3131	36.6233	11.603
	660		221.61	89.8006	36.4187	11.2416
	720		224.257	90.3406	37.635	10.3112
	780		227.177	90.0778	37.546	11.1954
	840		229.987	89.5201	37.6667	11.1895
	900		232.523	89.6078	38.276	11.5771
	960		235.303	89.057	38.585	11.9792
	1020		238.117	88.4455	38.671	10.8889
	1080		240.363	88.133	39.229	12.4391
	1140		242.243	88.9813	39.1887	12.0662
	1200		244.013	89.4909	39.653	11.9029
	Time (sec)	Tested protein (2 mg/ml)	Storage modulus, G’ (Pa)	Standard deviation G’ (Pa)	Loss modulus, G’’ (Pa)	Standard deviation G’’ (Pa)	Substrate	Substrate loading (%w/v)	pH
	60	PcaLOOL7	122.685	76.1917	21.2453	11.2578	CNF	0.6	5
	120		127.795	77.4225	21.2667	10.9977
	180		131.325	78.8762	21.0107	10.8317
	240		134.428	79.316	20.6993	10.5871
	300		136.275	79.804	20.0683	10.7975
	360		137.52	80.47	20.1153	11.5435
	420		139.127	80.909	20.216	11.1782
	480		141.467	82.4992	20.4543	10.3852
	540		142.34	82.7352	19.8637	11.2519
	600		143.569	82.9079	20.3867	11.4803
	660		144.9	83.5051	20.3133	11.147
	720		145.583	84.3211	19.6693	10.5566
	780		146.763	85.3479	19.6297	10.7132
	840		147.445	84.4182	20.0423	10.1712
	900		148.091	85.4155	19.7067	10.5893
	960		150.065	85.2205	19.9057	10.8052
	1020		150.241	85.8059	20.493	10.6274
	1080		150.687	86.7001	20.1863	9.8492
	1140		151.508	86.5757	20.555	10.5137
	1200		152.522	86.934	19.7777	9.68183
	Time (sec)	Tested protein (0.25 mg/ml)	Storage modulus, G’ (Pa)	Standard deviation G’ (Pa)	Loss modulus, G’’ (Pa)	Standard deviation G’’ (Pa)	Substrate	Substrate loading (%w/v)	pH
	60	PcaLOOL7	280.013	26.6081	54.264	4.64641	CNF	0.6	3.5
	120		294.08	25.1587	53.0297	4.5211
	180		303.41	25.4282	51.9123	3.85562
	240		309.72	25.5235	51.2577	4.10807
	300		316.237	25.1006	50.9437	3.29391
	360		321.13	25.683	50.5487	3.41748
	420		325.497	26.0704	50.9347	3.74743
	480		329.003	26.0474	50.025	4.44852
	540		332.127	26.1683	50.4333	3.88797
	600		335.77	26.5345	50.4257	3.46841
	660		338.453	25.9345	50.2937	3.83609
	720		341.76	26.6243	49.86	3.23703
	780		344.423	26.8625	50.0903	2.93645
	840		346.3	26.3589	50.517	3.9143
	900		348.843	27.0166	49.8783	3.44261
	960		350.953	27.2162	50.1307	2.81565
	1020		353.947	27.0659	50.0307	3.31584
	1080		354.973	27.2187	50.221	3.68114
	1140		357.233	27.6937	50.7867	3.21275
	1200		359.693	28.5088	50.3803	3.66049
	Time (sec)	Tested protein (0.5 mg/ml)	Storage modulus, G’ (Pa)	Standard deviation G’ (Pa)	Loss modulus, G’’ (Pa)	Standard deviation G’’ (Pa)	Substrate	Substrate loading (%w/v)	pH
	60	PcaLOOL7	144.464	79.6175	30.262	17.0297	CNF	0.6	3.5
	120		153.28	85.6456	28.8363	15.9624
	180		159.392	88.6226	28.5143	15.695
	240		164.01	91.1285	27.783	15.411
	300		167.843	93.3095	27.893	15.9457
	360		170.168	95.2379	28.3567	16.1011
	420		172.927	96.0005	27.73	15.1287
	480		175.935	97.2904	27.4298	16.0752
	540		177.929	100.047	27.209	15.7703
	600		179.871	100.298	27.7303	15.5702
	660		181.729	102.509	28.6667	15.3484
	720		183.99	102.403	28.1207	15.38
	780		185.239	103.261	28.248	15.9647
	840		187.345	104.584	28.3893	15.4458
	900		188.357	105.618	28.1113	15.148
	960		190.134	105.201	28.746	15.3442
	1020		191.789	106.71	28.6577	15.5981
	1080		193.348	106.875	29.2617	15.1759
	1140		194.29	107.294	28.79	15.215
	1200		195.405	107.787	28.8457	15.3926
	Time (sec)	Tested protein (1 mg/ml)	Storage modulus, G’ (Pa)	Standard deviation G’ (Pa)	Loss modulus, G’’ (Pa)	Standard deviation G’’ (Pa)	Substrate	Substrate loading (%w/v)	pH
	60	PcaLOOL7	286.083	97.0777	53.0513	16.7832	CNF	0.6	3.5
	120		300.467	99.8139	51.2797	17.1
	180		310.153	103.073	50.557	16.9129
	240		317.257	104.713	49.8443	15.7439
	300		322.78	106.085	49.408	16.8151
	360		327.997	107.281	49.9147	16.5737
	420		332.493	109.28	49.987	17.0019
	480		337.033	111.144	50.0313	16.6893
	540		340.27	111.65	49.9073	17.0105
	600		343.987	112.391	50.0367	17.4732
	660		347.81	113.862	50.3527	17.5529
	720		350.48	115.099	51.0907	17.0763
	780		354.057	115.836	50.3633	17.6873
	840		355.993	116.721	50.5073	17.265
	900		358.687	117.525	50.517	17.663
	960		361.037	118.986	50.4263	17.3657
	1020		363.667	119.239	50.577	17.1824
	1080		365.693	119.469	50.888	16.786
	1140		368.603	120.545	51.401	17.45
	1200		370.237	121.204	50.986	17.4627
	Time (sec)	Tested protein (2 mg/ml)	Storage modulus, G’ (Pa)	Standard deviation G’ (Pa)	Loss modulus, G’’ (Pa)	Standard deviation G’’ (Pa)	Substrate	Substrate loading (%w/v)	pH
	60	PcaLOOL7	181.595	55.4725	31.759	8.61115	CNF	0.6	3.5
	120		190.405	56.5473	30.951	9.70575
	180		195.92	57.8555	30.5595	9.38119
	240		199.91	59.0858	30.5795	8.40962
	300		203.5	59.5384	29.341	8.75398
	360		206.555	60.691	30.3695	8.23002
	420		209.005	61.3132	29.98	9.23764
	480		211.255	62.4022	29.777	9.03258
	540		213.425	61.7092	29.5045	9.31755
	600		215.825	63.3921	29.8665	8.62741
	660		217.665	64.1275	29.854	7.73858
	720		218.495	64.1558	29.6905	9.14501
	780		220.555	64.7781	30.165	8.97743
	840		222.31	64.7286	30.3035	8.63024
	900		223.545	65.966	30.64	8.49235
	960		224.45	66.864	30.2065	8.34881
	1020		226.405	66.0084	29.7195	8.23567
	1080		226.64	67.3024	30.023	7.85737
	1140		228.665	66.9135	30.0555	7.43099
	1200		229.68	67.1044	30.105	7.96485

## Sheet: PcaLOOL9
	Time (sec)	Tested protein (0.1 mg/ml)	Storage modulus, G’ (Pa)	Standard deviation G’ (Pa)	Loss modulus, G’’ (Pa)	Standard deviation G’’ (Pa)	Substrate	Substrate loading (%w/v)	pH
	60	PcaLOOL9	167.364	79.2755	29.2773	14.2268	CNF	0.6	5
	120		176.654	82.3019	28.9037	12.412
	180		182.372	84.2964	28.838	11.9479
	240		187.406	86.0685	28.2107	12.5069
	300		190.071	87.6632	28.809	11.7875
	360		193.268	88.5273	28.4153	12.2314
	420		195.757	90.1393	27.901	12.4401
	480		197.743	90.9791	27.505	12.6809
	540		200.17	92.1501	27.9837	11.9702
	600		201.99	92.6246	27.678	11.681
	660		203.02	93.4141	27.7677	12.2798
	720		205.157	94.0584	27.874	11.6823
	780		206.77	94.932	27.45	12.5882
	840		208.21	95.2642	27.7733	12.7382
	900		209.543	95.838	27.1493	11.6953
	960		211.107	97.1113	28.0337	11.749
	1020		212.217	97.0344	28.1133	12.0593
	1080		213.503	97.3803	28.233	11.8213
	1140		214.463	98.0013	28.078	11.105
	1200		216.437	98.6067	27.4183	12.3157
	Time (sec)	Tested protein (0.25 mg/ml)	Storage modulus, G’ (Pa)	Standard deviation G’ (Pa)	Loss modulus, G’’ (Pa)	Standard deviation G’’ (Pa)	Substrate	Substrate loading (%w/v)	pH
	60	PcaLOOL9	301.643	29.0234	55.097	6.56831	CNF	0.6	5
	120		313.897	31.0562	53.4523	5.5812
	180		322.567	32.7065	52.2637	5.21506
	240		329.057	32.9837	51.5443	5.61623
	300		334.763	34.2273	51.377	4.80361
	360		338.643	35.4757	51.0023	5.19535
	420		342.173	35.088	50.752	5.3849
	480		345.5	35.3042	51.4043	5.66722
	540		348.96	36.3821	51.1413	5.67764
	600		351.977	36.0695	50.9443	5.50345
	660		354.833	36.7006	50.416	5.15827
	720		357.323	36.9943	50.0227	5.41926
	780		359.173	37.0057	50.0743	4.39339
	840		362.23	37.5149	50.1833	4.59845
	900		363.563	37.4181	50.6067	4.41394
	960		365.853	37.9099	50.5807	4.71573
	1020		367.06	37.6547	49.6143	4.79728
	1080		369.507	37.9239	49.883	5.0057
	1140		371.12	37.792	50.499	4.94794
	1200		373.123	37.5257	50.5847	5.22104
	Time (sec)	Tested protein (0.5 mg/ml)	Storage modulus, G’ (Pa)	Standard deviation G’ (Pa)	Loss modulus, G’’ (Pa)	Standard deviation G’’ (Pa)	Substrate	Substrate loading (%w/v)	pH
	60	PcaLOOL9	97.999	109.565	20.1619	20.8276	CNF	0.6	5
	120		102.046	116.03	19.4678	20.0103
	180		105.444	119.891	18.8081	19.49
	240		108.374	122.11	19.029	19.7426
	300		110.585	125.934	18.7195	18.8352
	360		111.615	127.164	18.4942	18.9952
	420		113.211	129.462	17.6106	19.5883
	480		114.279	130.802	18.4426	19.1671
	540		115.386	132.562	18.2193	19.7519
	600		116.585	133.299	18.0691	19.0967
	660		118.201	134.678	17.7646	19.0449
	720		118.869	136.739	18.4368	18.9557
	780		119.87	136.973	18.5108	19.3385
	840		120.306	138.175	18.6565	18.7111
	900		121.409	139.262	17.7657	19.1151
	960		121.453	140.395	18.2723	19.2935
	1020		122.543	141.244	18.0894	18.9593
	1080		123.26	142.361	17.9023	18.8157
	1140		124.013	141.939	18.174	18.9618
	1200		124.389	143.768	17.9989	19.1057
	Time (sec)	Tested protein (1 mg/ml)	Storage modulus, G’ (Pa)	Standard deviation G’ (Pa)	Loss modulus, G’’ (Pa)	Standard deviation G’’ (Pa)	Substrate	Substrate loading (%w/v)	pH
	60	PcaLOOL9	261.363	62.7176	46.2043	11.1585	CNF	0.6	5
	120		274.603	64.2624	46.5793	10.8529
	180		281.647	65.532	45.4303	10.4082
	240		288.29	66.9601	45.16	9.86693
	300		292.313	67.906	44.644	10.3718
	360		296.44	68.0112	44.9963	10.048
	420		300.433	68.6237	45.274	9.59733
	480		303.673	69.3626	44.4517	10.0928
	540		305.17	70.8564	44.4913	10.2827
	600		308.7	71.2349	44.6717	11.1246
	660		311.387	71.8116	43.418	10.9059
	720		313.46	72.6951	44.276	10.0293
	780		315.193	74.2694	43.7093	9.8222
	840		317.29	73.0696	44.158	9.80213
	900		320.277	75.7743	43.888	9.37746
	960		320.69	74.8076	43.605	10.5505
	1020		322.31	74.9539	43.872	10.3418
	1080		323.59	75.9072	42.9827	10.0107
	1140		325.717	75.6919	44.1477	10.1505
	1200		327.053	76.2282	43.4323	10.3671
	Time (sec)	Tested protein (2 mg/ml)	Storage modulus, G’ (Pa)	Standard deviation G’ (Pa)	Loss modulus, G’’ (Pa)	Standard deviation G’’ (Pa)	Substrate	Substrate loading (%w/v)	pH
	60	PcaLOOL9	55.7165	24.3483	10.9866	4.70053	CNF	0.6	5
	120		60.135	23.6108	12.1216	4.60647
	180		62.204	24.6384	11.7478	3.91079
	240		63.4718	25.2161	11.5246	3.6671
	300		64.7497	24.7201	11.3018	3.82544
	360		65.2957	26.0439	12.1897	4.93785
	420		65.6035	27.022	11.1909	4.02288
	480		66.5733	26.3856	12.0246	4.01881
	540		66.7922	26.5018	11.3168	3.54241
	600		67.6983	27.7722	11.0779	4.1293
	660		67.41	27.1522	11.4625	3.33317
	720		68.1488	27.1265	12.2132	4.50279
	780		68.5973	28.1265	12.129	4.27965
	840		69.2415	28.2457	11.4458	3.56789
	900		70.348	28.7262	12.0294	3.82452
	960		70.1518	28.3337	11.7801	3.58063
	1020		71.2845	29.276	11.9416	3.82166
	1080		71.6255	29.3298	12.0221	4.60144
	1140		71.9488	29.2389	11.4323	3.42509
	1200		72.1298	29.3875	11.629	2.96338
	Time (sec)	Tested protein (0.1 mg/ml)	Storage modulus, G’ (Pa)	Standard deviation G’ (Pa)	Loss modulus, G’’ (Pa)	Standard deviation G’’ (Pa)	Substrate	Substrate loading (%w/v)	pH
	60	PcaLOOL9	300.783	70.6109	54.1183	12.472	CNF	0.6	3.5
	120		311.8	72.5583	53.1097	13.7106
	180		319.787	73.2668	51.81	13.72
	240		326.237	74.7725	52.0697	15.3763
	300		331.98	75.6827	51.1713	14.363
	360		336.863	77.7727	51.309	13.913
	420		341.647	77.8734	51.1843	14.5608
	480		344.883	78.1799	50.498	14.3077
	540		347.907	79.4243	51.213	15.3675
	600		351.203	80.1286	50.8453	15.029
	660		354.633	80.8198	50.8567	15.1599
	720		357.91	81.2312	51.7567	15.3973
	780		360.233	82.7622	51.2093	14.531
	840		363.32	83.0338	50.708	15.62
	900		364.573	84.6436	50.955	15.004
	960		367.477	84.8695	51.3433	14.9746
	1020		368.75	85.8273	50.247	14.6772
	1080		371.96	86.0909	51.3853	15.9439
	1140		373.59	86.2925	49.833	15.934
	1200		375.667	87.3295	52.6177	14.9922
	Time (sec)	Tested protein (0.25 mg/ml)	Storage modulus, G’ (Pa)	Standard deviation G’ (Pa)	Loss modulus, G’’ (Pa)	Standard deviation G’’ (Pa)	Substrate	Substrate loading (%w/v)	pH
	60	PcaLOOL9	216.84	76.2659	39.518	13.9236	CNF	0.6	3.5
	120		228.527	81.3633	38.9233	14.3497
	180		235.157	82.0637	38.6057	13.4197
	240		241.44	85.042	37.7213	14.331
	300		245.737	86.9451	37.33	13.3911
	360		249.887	87.5782	36.989	14.2456
	420		252.797	89.0093	37.8183	13.4601
	480		256.023	90.06	37.2437	14.0134
	540		258.32	90.6907	37.1287	14.0986
	600		261.6	92.7207	36.64	13.36
	660		263.407	93.6319	36.397	13.7739
	720		265.463	94.006	36.6527	12.8169
	780		267.557	94.6996	36.919	14.1013
	840		269.45	95.2565	37.0033	14.1894
	900		271.037	95.7009	36.6473	13.4841
	960		273.243	95.5678	37.176	14.0223
	1020		274.157	97.1245	36.867	13.6314
	1080		276.277	97.8294	37.0207	13.7593
	1140		277.08	98.0507	36.252	13.5508
	1200		279.017	99.0738	36.9473	13.2563
	Time (sec)	Tested protein (0.5 mg/ml)	Storage modulus, G’ (Pa)	Standard deviation G’ (Pa)	Loss modulus, G’’ (Pa)	Standard deviation G’’ (Pa)	Substrate	Substrate loading (%w/v)	pH
	60	PcaLOOL9	48.021	5.03797	9.55067	0.584159	CNF	0.6	3.5
	120		50.3727	5.14576	9.11453	1.28547
	180		51.413	5.10974	9.2786	0.940682
	240		53.04	5.42648	9.33787	1.04568
	300		53.477	5.46175	9.44947	0.431646
	360		54.7623	5.61414	9.1547	1.59287
	420		54.881	5.13262	9.06073	1.06681
	480		55.025	5.91853	8.9464	0.604619
	540		56.633	6.22722	9.36917	1.04768
	600		56.4467	5.93383	9.0098	1.1117
	660		56.578	5.79963	9.2215	0.585522
	720		56.9757	6.25354	8.80177	1.05609
	780		57.5987	5.8738	9.29537	1.0491
	840		57.5817	5.66626	9.06043	0.919759
	900		58.1553	5.70488	8.833	1.04771
	960		58.607	6.74935	9.49793	0.684698
	1020		58.6337	5.77584	8.75773	1.14081
	1080		58.9203	6.44232	8.97207	0.652875
	1140		59.4373	6.11638	8.7323	0.694009
	1200		59.1783	5.99767	8.4473	1.14492
	Time (sec)	Tested protein (1 mg/ml)	Storage modulus, G’ (Pa)	Standard deviation G’ (Pa)	Loss modulus, G’’ (Pa)	Standard deviation G’’ (Pa)	Substrate	Substrate loading (%w/v)	pH
	60	PcaLOOL9	127.226	68.7186	24.111	11.7824	CNF	0.6	3.5
	120		134.092	72.3224	23.2952	12.2416
	180		138.132	75.1868	23.057	11.8379
	240		141.821	76.5393	22.426	11.9307
	300		144.271	78.1824	22.0153	12.3153
	360		147.004	79.3363	21.7407	11.6162
	420		148.003	79.6138	22.2777	11.1573
	480		150.559	80.5537	21.697	11.8455
	540		151.612	82.6912	22.6238	10.7814
	600		153.418	82.4669	22.5787	11.2609
	660		154.817	83.4415	21.9662	11.4831
	720		155.847	83.9073	22.1837	11.2633
	780		157.257	84.9329	22.4805	11.4436
	840		158.683	86.1362	22.0065	12.0914
	900		159.737	85.6327	22.3273	11.5075
	960		161.263	86.1532	22.419	10.9461
	1020		161.519	86.6787	22.0345	11.2423
	1080		163.149	87.0523	22.0538	10.9762
	1140		164.105	87.0939	22.2892	11.0197
	1200		165.04	87.5238	22.5875	11.2352
	Time (sec)	Tested protein (2 mg/ml)	Storage modulus, G’ (Pa)	Standard deviation G’ (Pa)	Loss modulus, G’’ (Pa)	Standard deviation G’’ (Pa)	Substrate	Substrate loading (%w/v)	pH
	60	PcaLOOL9	95.8777	100.276	20.2162	18.3537	CNF	0.6	3.5
	120		98.6913	99.5659	18.9298	16.3587
	180		101.59	101.958	19.4768	16.1835
	240		104.899	103.708	19.349	16.3431
	300		105.884	104.872	18.9229	15.9117
	360		107.321	105.802	18.5282	15.7556
	420		108.503	106.98	18.917	15.0464
	480		110.551	107.484	19.5567	15.1917
	540		111.539	108.801	19.3204	15.4519
	600		112.684	109.872	19.034	16.1074
	660		114.862	111.144	19.1658	15.8138
	720		115.529	110.837	19.7208	16.6019
	780		116.477	111.183	19.2572	15.6839
	840		117.424	112.148	18.1535	16.3797
	900		117.845	112.087	19.2519	15.3736
	960		118.427	112.984	19.3033	15.0105
	1020		119.993	114.382	18.0919	15.6249
	1080		120.411	114.536	19.725	15.1297
	1140		122.435	113.913	19.237	15.7007
	1200		121.58	114.922	19.0552	15.1375

## Sheet: PcaLOOL12
	Time (sec)	Tested protein (0.25 mg/ml)	Storage modulus, G’ (Pa)	Standard deviation G’ (Pa)	Loss modulus, G’’ (Pa)	Standard deviation G’’ (Pa)	Substrate	Substrate loading (%w/v)	pH
	60	PcaLOOL12	121.995	29.3672	20.4033	5.27414	CNF	0.6	5
	120		126.185	29.5956	21.6613	6.26055
	180		129.161	31.3182	22.0227	6.17388
	240		131.794	31.3574	21.3947	5.74264
	300		132.993	31.9221	21.0123	6.53568
	360		134.896	32.2958	21.7887	6.25978
	420		136.943	32.3737	20.7153	6.73617
	480		137.421	33.8282	21.2283	7.1014
	540		138.457	32.6412	21.284	6.22557
	600		139.783	34.5411	20.534	6.00638
	660		141.573	34.7714	20.6257	6.84006
	720		142.213	34.3678	20.729	6.84776
	780		144.077	35.0277	21.618	6.40569
	840		144.2	35.4278	20.76	6.36098
	900		145.08	36.3486	20.9387	6.41211
	960		145.937	36.0822	21.918	6.97531
	1020		146.717	36.2014	21.496	6.58154
	1080		147.147	36.4021	21.4577	6.37897
	1140		148.267	36.9763	21.0377	6.30525
	1200		149.2	37.3751	21.8837	6.27961
	Time (sec)	Tested protein (0.5 mg/ml)	Storage modulus, G’ (Pa)	Standard deviation G’ (Pa)	Loss modulus, G’’ (Pa)	Standard deviation G’’ (Pa)	Substrate	Substrate loading (%w/v)	pH
	60	PcaLOOL12	142	31.5606	26.1367	7.30885	CNF	0.6	5
	120		148.37	33.5124	25.228	5.41627
	180		153.153	33.737	26.1783	3.98751
	240		156.577	34.8593	26.509	2.96155
	300		159.93	35.2298	26.1847	2.27317
	360		162.373	35.8893	26.6447	1.42584
	420		164.443	35.9361	26.306	2.79884
	480		166.49	35.9161	26.3953	2.85149
	540		167.67	37.7149	25.447	2.22049
	600		168.927	36.5726	25.4183	2.66938
	660		170.673	37.6083	25.9477	2.83027
	720		172.497	37.9187	25.4393	2.32419
	780		173.537	38.7375	24.6773	2.24648
	840		173.877	38.6465	25.5233	2.50128
	900		175.227	38.9953	24.7077	2.37433
	960		176.47	40.3466	24.8197	4.55809
	1020		178.087	40.6519	25.195	3.84162
	1080		177.717	40.1673	25.3943	3.67132
	1140		179.583	41.4349	24.3973	3.11676
	1200		179.713	41.2468	24.4833	3.69274
	Time (sec)	Tested protein (1 mg/ml)	Storage modulus, G’ (Pa)	Standard deviation G’ (Pa)	Loss modulus, G’’ (Pa)	Standard deviation G’’ (Pa)	Substrate	Substrate loading (%w/v)	pH
	60	PcaLOOL12	240.857	93.1579	46.3257	20.4399	CNF	0.6	5
	120		255.463	98.9047	45.6913	20.8758
	180		264.15	102.816	44.913	20.3922
	240		271.307	105.522	44.5987	19.8881
	300		276.63	108.934	43.6157	20.1884
	360		280.24	109.996	43.8123	19.5388
	420		286	111.298	43.781	19.6261
	480		289.053	113.33	42.9397	20.394
	540		292.427	114.151	43.5203	19.7626
	600		294.877	115.69	43.5153	19.2193
	660		297.817	116.7	43.2463	19.4716
	720		299.96	117.8	43.4063	20.7291
	780		303.383	118.535	43.2313	20.4105
	840		305.477	119.208	43.664	20.4218
	900		307.047	120.419	43.0977	19.2872
	960		309.597	122.016	43.1573	19.1813
	1020		311.093	121.884	43.2213	19.7591
	1080		312.66	122.605	43.5073	19.7934
	1140		315.313	123.174	43.3987	19.8227
	1200		316.9	123.344	43.6363	20.2247
	Time (sec)	Tested protein (2 mg/ml)	Storage modulus, G’ (Pa)	Standard deviation G’ (Pa)	Loss modulus, G’’ (Pa)	Standard deviation G’’ (Pa)	Substrate	Substrate loading (%w/v)	pH
	60	PcaLOOL12	173.327	64.9656	31.0103	11.5232	CNF	0.6	5
	120		182.683	65.4566	29.59	10.0452
	180		188.337	67.287	29.5623	10.631
	240		192.05	69.85	29.8767	9.61866
	300		195.63	71.0115	29.4937	10.7383
	360		198.163	70.6046	29.4437	10.0101
	420		199.927	71.9555	28.6157	9.85202
	480		202.93	72.8792	28.408	10.0522
	540		204.19	73.6051	29.584	10.1724
	600		205.67	74.3391	28.7847	10.1061
	660		207.673	74.8602	28.9837	10.1926
	720		209.277	74.7491	29.1583	9.92741
	780		210.37	74.7669	28.8907	9.97867
	840		211.54	76.3558	28.7743	10.4277
	900		213.057	75.9427	28.7093	9.31866
	960		213.837	76.8663	28.228	9.46744
	1020		214.63	76.5402	28.458	9.59107
	1080		215.933	77.1956	28.577	9.89956
	1140		216.73	76.8998	28.4493	9.84018
	1200		218.107	76.9178	29.087	9.12299
	Time (sec)	Tested protein (0.25 mg/ml)	Storage modulus, G’ (Pa)	Standard deviation G’ (Pa)	Loss modulus, G’’ (Pa)	Standard deviation G’’ (Pa)	Substrate	Substrate loading (%w/v)	pH
	60	PcaLOOL12	105.202	36.1587	18.9333	5.25281	CNF	0.6	3.5
	120		109.233	34.9577	18.4773	5.63571
	180		112.296	36.1233	18.15	6.28554
	240		114.739	36.5635	17.9113	5.32611
	300		115.768	36.8971	18.4457	5.1076
	360		117.382	37.3774	17.6703	5.78059
	420		119.489	37.5547	17.9977	5.07371
	480		120.498	38.0439	18.7757	5.357
	540		121.56	37.8332	17.8013	5.7597
	600		122.494	38.5244	18.539	5.88237
	660		124.529	37.7451	18.762	5.90487
	720		125.726	38.3931	18.034	6.54102
	780		126.33	38.7934	18.6293	6.09503
	840		127.076	38.3115	19.1627	6.00735
	900		128.536	39.1736	18.2807	6.83068
	960		128.929	39.699	18.4563	6.66348
	1020		130.188	39.2259	19.0807	6.00607
	1080		131.247	40.2607	18.638	6.00879
	1140		132.001	39.7368	18.6757	5.81367
	1200		133.283	40.9436	18.781	5.833
	Time (sec)	Tested protein (0.5 mg/ml)	Storage modulus, G’ (Pa)	Standard deviation G’ (Pa)	Loss modulus, G’’ (Pa)	Standard deviation G’’ (Pa)	Substrate	Substrate loading (%w/v)	pH
	60	PcaLOOL12	121.17	26.3751	23.0685	6.12991	CNF	0.6	3.5
	120		127.53	30.1227	22.4435	5.08339
	180		131.28	29.7975	22.2905	4.6167
	240		134.93	31.0278	22.4085	4.75671
	300		137.52	31.24	21.417	4.92429
	360		140.27	30.25	22.189	5.6116
	420		142.25	30.9571	22.142	4.89742
	480		143.56	30.9571	21.3705	4.3381
	540		144.61	32.7532	21.4325	4.13587
	600		146.455	33.4956	21.5295	4.22213
	660		148.25	32.6966	22.36	5.0445
	720		149.375	33.3118	22.129	3.03066
	780		150.66	32.7532	21.9035	4.6662
	840		151.825	32.9582	21.749	5.29906
	900		153.38	33.135	22.603	4.32042
	960		153.99	34.4644	21.7065	5.25875
	1020		154.785	33.5381	21.0185	3.68898
	1080		155.655	34.0613	21.832	4.21011
	1140		156.405	33.6795	21.608	4.83944
	1200		157.465	34.6694	22.4845	4.72701
	Time (sec)	Tested protein (1 mg/ml)	Storage modulus, G’ (Pa)	Standard deviation G’ (Pa)	Loss modulus, G’’ (Pa)	Standard deviation G’’ (Pa)	Substrate	Substrate loading (%w/v)	pH
	60	PcaLOOL12	176.217	40.9056	35.0647	8.52244	CNF	0.6	3.5
	120		188.737	43.0731	34.55	7.24621
	180		194.603	43.52	33.5213	6.44336
	240		199.837	45.1626	32.4797	7.29812
	300		203.283	44.9568	33.3597	7.04858
	360		207.283	45.8893	32.487	6.40625
	420		208.833	46.5701	32.408	5.45345
	480		212.263	46.1484	32.3143	6.78496
	540		214.893	47.3041	31.7803	6.60892
	600		217.25	47.1315	31.9613	6.4745
	660		218.663	47.0292	32.058	5.91056
	720		220.923	47.7492	32.256	6.75898
	780		221.767	48.2072	31.8687	7.58584
	840		223.33	48.3382	32.7203	6.44282
	900		225.467	48.9263	32.4983	6.24341
	960		225.983	48.7846	32.0903	6.58953
	1020		227.757	48.4393	32.7057	5.89245
	1080		229.563	49.1113	31.873	6.98677
	1140		229.89	50.0567	32.0417	6.65986
	1200		231.617	50.1146	32.4753	7.20486
	Time (sec)	Tested protein (2 mg/ml)	Storage modulus, G’ (Pa)	Standard deviation G’ (Pa)	Loss modulus, G’’ (Pa)	Standard deviation G’’ (Pa)	Substrate	Substrate loading (%w/v)	pH
	60	PcaLOOL12	70.5197	61.1727	14.0725	10.2513	CNF	0.6	3.5
	120		71.9333	63.8073	13.2888	9.14076
	180		74.5527	65.3358	12.7232	9.19465
	240		75.975	66.9663	12.6115	9.36019
	300		77.9527	68.1728	13.1114	10.4236
	360		79.2473	69.5052	12.8729	9.86096
	420		79.7823	69.5716	13.2421	9.64257
	480		81.4907	70.7907	12.7831	9.11341
	540		81.3847	72.3324	12.7357	9.23309
	600		82.3217	71.8312	12.5243	9.34123
	660		83.2303	73.4029	12.7154	9.89473
	720		83.367	72.8767	12.5544	9.23494
	780		84.3067	74.2321	13.1882	9.98842
	840		84.8577	74.1463	13.1409	8.5812
	900		85.808	73.8226	12.9624	8.78879
	960		86.071	75.4528	12.1546	9.26443
	1020		86.9883	77.0243	12.7978	9.5812
	1080		87.0113	75.9434	12.9009	9.92533
	1140		87.248	76.2069	12.5339	10.3617
	1200		87.7163	76.9117	12.4503	9.77201
