# Supplementary material for: Loosenin-Like Proteins from Phanerochaete carnosa Impact Both Cellulose and Chitin Fiber Networks
Source: Appl Environ Microbiol. 2023 Jan 16;89(1):e01863-22. doi: 10.1128/aem.01863-22 (PMC9888185; doi:10.1128/aem.01863-22)
Supplement: Supplemental file 2 — Supplemental file S2. Download aem.01863-22-s0003.xlsx, XLSX file, 0.1 MB [file aem.01863-22-s0003.xlsx]

## Sheet: Controls 
	Angular Frequency (1/s)	Tested protein	Storage modulus, G’ (Pa)	Standard deviation G’ (Pa)	Loss modulus, G’’ (Pa)	Standard deviation G’’ (Pa)	Substrate	Substrate loading (%w/v)	pH
	100	N/A (protein blank)	456.769	790.622	6211.47	252.564	CNF	0.6	5
	85.3		309.907	536.428	4088.6	151.658
	72.8		212.205	367.338	2485.3	81.1392
	62.1		46.0051	79.5487	1549.73	24.0928
	53		18.3697	31.728	1012.12	36.6586
	45.2		8.25045	14.2301	672.463	39.319
	38.6		43.6504	75.5691	410.047	7.97286
	32.9		66.0652	107.256	259.493	11.7445
	28.1		108.119	90.3517	177.013	5.46641
	24		145.456	66.8694	125.59	4.23553
	20.4		164.767	50.5265	92.4587	3.06059
	17.4		173.257	36.5373	69.8907	3.91401
	14.9		186.16	26.1142	75.466	2.85269
	12.7		184.78	21.9103	59.8053	2.63269
	10.8		183.537	17.826	49.924	2.38846
	9.24		180.487	14.2137	43.6873	3.2837
	7.88		177.923	11.9595	39.3977	3.37728
	6.72		174.65	11.1931	36.998	2.94531
	5.74		172.38	9.95477	35.6217	3.5584
	4.89		169.377	9.41263	32.663	2.92448
	4.18		166.607	9.59665	31.8553	4.37922
	3.56		163.453	9.31966	30.8387	2.08305
	3.04		161.64	8.70645	28.7623	3.86348
	2.59		159.24	8.02247	28.0673	2.25565
	2.21		157.333	8.08471	26.9933	2.49387
	1.89		155.227	8.35506	26.2967	3.41672
	1.61		153.097	8.13318	25.8387	2.74152
	1.37		151.167	6.96628	25.507	3.86801
	1.17		149.877	7.70542	23.8883	2.43142
	1		147.867	7.04713	23.335	2.48371
	Angular Frequency (1/s)	Tested protein (0.25 mg/ml)	Storage modulus, G’ (Pa)	Standard deviation G’ (Pa)	Loss modulus, G’’ (Pa)	Standard deviation G’’ (Pa)	Substrate	Substrate loading (%w/v)	pH
	100	BSA	0.352653	0.0119663	7052.98	239.337	CNF	0.6	5
	85.3		0.22472	0.00805367	4494.45	161.085
	72.8		0.144467	0.0057825	2889.38	115.664
	62.1		0.092811	0.00428505	1856.22	85.6837
	53		0.0595828	0.00332543	1191.65	66.5199
	45.2		0.0384798	0.002553	769.595	51.0684
	38.6		0.024639	0.00170215	492.775	34.0332
	32.9		14.4093	28.7871	311.077	10.2916
	28.1		34.6049	69.19	202.367	9.86817
	24		56.4651	94.5234	137.013	17.2636
	20.4		94.1442	98.2487	97.908	18.7278
	17.4		124.058	92.5854	79.5478	16.3488
	14.9		150.668	89.9437	80.5093	16.1901
	12.7		166.119	89.354	65.6513	16.118
	10.8		172.315	88.8633	55.231	14.1273
	9.24		178.233	86.3846	49.3585	14.1076
	7.88		181.749	84.4602	45.771	12.3871
	6.72		183.675	84.7142	42.2373	14.8298
	5.74		182.225	81.9844	38.399	15.6488
	4.89		185.095	82.4546	37.215	12.8105
	4.18		182.018	78.4858	35.1545	15.2047
	3.56		181.153	77.8669	34.9495	13.9982
	3.04		179.86	77.2831	33.9667	13.5751
	2.59		177.07	75.9687	32.1172	13.6616
	2.21		174.425	74.1613	32.096	13.8239
	1.89		173.262	72.1909	31.4813	14.5073
	1.61		170.377	70.9685	31.3332	12.844
	1.37		169.079	70.4604	29.714	13.1399
	1.17		167.023	69.7827	29.461	11.9872
	1		164.689	67.7956	28.0483	11.5634
	Angular Frequency (1/s)	Tested protein (0.5 mg/ml)	Storage modulus, G’ (Pa)	Standard deviation G’ (Pa)	Loss modulus, G’’ (Pa)	Standard deviation G’’ (Pa)	Substrate	Substrate loading (%w/v)	pH
	100	BSA	0.340015	0.0163878	6800.3	327.756	CNF	0.6	5
	85.3		0.215125	0.0124452	4302.52	248.885
	72.8		0.13691	0.00858908	2738.23	171.758
	62.1		0.0869775	0.00613903	1739.55	122.794
	53		0.0559427	0.00490846	1118.83	98.1585
	45.2		0.0356433	0.00354342	712.863	70.8602
	38.6		0.0227332	0.00208155	454.662	41.6337
	32.9		0.014443	0.00142549	288.858	28.5015
	28.1		21.966	26.5663	191.52	8.88193
	24		50.6723	39.0482	130.675	7.15695
	20.4		74.3638	52.5824	92.937	8.77442
	17.4		95.3955	56.1316	72.1038	9.07729
	14.9		117.279	53.9606	71.7722	10.9863
	12.7		126.603	54.4486	58.2485	12.9925
	10.8		132.441	56.8895	48.2135	11.0641
	9.24		139.166	53.3288	40.7752	10.758
	7.88		138.256	54.7559	34.9582	8.2913
	6.72		138.059	52.6516	33.694	12.4207
	5.74		139.663	52.5489	32.0523	8.43308
	4.89		139.049	51.2534	30.56	8.48507
	4.18		138.75	49.7918	27.5198	8.95869
	3.56		137.374	50.6672	26.6688	8.1257
	3.04		135.706	48.4202	26.3198	9.02174
	2.59		134.459	49.0217	25.1947	7.83956
	2.21		133.182	48.3605	24.245	6.89666
	1.89		130.995	48.3529	24.19	7.47862
	1.61		129.368	48.3085	23.2807	7.14304
	1.37		127.943	46.4485	21.8753	7.58906
	1.17		126.797	46.6072	21.6827	7.62536
	1		125.319	46.0789	21.0892	7.20211
	Angular Frequency (1/s)	Tested protein (1 mg/ml)	Storage modulus, G’ (Pa)	Standard deviation G’ (Pa)	Loss modulus, G’’ (Pa)	Standard deviation G’’ (Pa)	Substrate	Substrate loading (%w/v)	pH
	100	BSA	232.677	464.702	6555.1	145.098	CNF	0.6	5
	85.3		177.862	355.312	4117.25	76.4463
	72.8		140.384	280.51	2579.18	52.0545
	62.1		107.802	215.439	1642.08	37.9696
	53		91.984	183.864	1037.65	25.3075
	45.2		77.6148	155.163	656.973	19.8197
	38.6		80.3511	125.189	424.837	12.2193
	32.9		109.484	91.3947	281.075	12.7341
	28.1		139.297	52.4688	198.597	7.79335
	24		162.825	22.1255	142.845	9.6276
	20.4		182.38	7.17434	107.089	10.505
	17.4		187.805	11.079	81.2117	11.0824
	14.9		200.988	23.5114	86.3905	8.98286
	12.7		204.088	30.0142	70.4815	11.0306
	10.8		205.732	36.1127	59.5825	13.3342
	9.24		204.425	41.2424	56.5422	11.0022
	7.88		202.93	39.5753	49.4795	10.5324
	6.72		201.955	41.8873	45.2563	11.6911
	5.74		200.015	42.4112	43.1437	9.51733
	4.89		197	41.4531	42.1432	8.98129
	4.18		193.102	43.4416	38.2958	7.9126
	3.56		191.685	42.1021	37.4488	8.5207
	3.04		188.157	42.2384	36.7107	8.5817
	2.59		186.183	42.9019	34.9275	7.82298
	2.21		183.855	41.1938	34.8167	7.82266
	1.89		180.63	41.1588	33.7475	8.11853
	1.61		178.84	41.238	32.944	8.04641
	1.37		177.25	40.352	32.3757	8.22555
	1.17		175.48	40.1133	31.085	7.464
	1		173.918	40.0659	30.2342	7.49959
	Angular Frequency (1/s)	Tested protein (2 mg/ml)	Storage modulus, G’ (Pa)	Standard deviation G’ (Pa)	Loss modulus, G’’ (Pa)	Standard deviation G’’ (Pa)	Substrate	Substrate loading (%w/v)	pH
	100	BSA	266.038	531.441	6427.32	222.175	CNF	0.6	5
	85.3		214.879	429.36	4021.72	159.28
	72.8		176.882	353.512	2537.23	114.603
	62.1		150.864	301.57	1596.78	87.2572
	53		147.367	250.663	1020.88	53.1163
	45.2		157.544	207.743	654.68	36.8984
	38.6		167.921	176.06	430.202	16.1253
	32.9		173.711	158.474	281.105	16.3477
	28.1		181.28	148.538	193.405	13.1868
	24		193.04	125.632	137.468	8.08771
	20.4		203.832	106.151	108.075	6.03477
	17.4		212.055	83.6277	86.7848	11.1391
	14.9		220.46	76.6183	87.4695	3.63835
	12.7		218.463	68.4515	73.2415	6.84914
	10.8		216.043	65.1016	60.8165	7.15646
	9.24		216.205	59.2148	53.7755	7.81523
	7.88		212.923	57.3062	48.7937	9.03736
	6.72		209.907	52.7888	47.5603	7.71784
	5.74		206.565	51.1511	43.9005	6.13016
	4.89		203.597	50.0199	42.3392	7.30596
	4.18		200.55	48.2654	39.5255	5.91478
	3.56		199.135	49.6066	39.2625	7.56246
	3.04		195.5	48.5568	38.2407	5.92178
	2.59		193.172	48.0957	36.069	7.73102
	2.21		189.248	46.3777	35.1628	6.71265
	1.89		186.673	45.2815	34.2745	6.11022
	1.61		184.243	45.107	33.652	6.44528
	1.37		182.755	45.1409	33.052	6.41119
	1.17		180.345	44.2179	31.7578	6.15232
	1		177.653	44.2723	31.18	6.02803
	Angular Frequency (1/s)	Tested protein (0.25 mg/ml)	Storage modulus, G’ (Pa)	Standard deviation G’ (Pa)	Loss modulus, G’’ (Pa)	Standard deviation G’’ (Pa)	Substrate	Substrate loading (%w/v)	pH
	100	BSA	686.496	1121.29	6527.78	322.686	CNF	0.6	3.5
	85.3		544.803	857.367	4112.54	246.61
	72.8		439.647	665.277	2596.74	183.981
	62.1		379.909	515.255	1650.92	148.636
	53		347.153	406.891	1063.99	101.388
	45.2		339.212	315.329	692.342	66.9296
	38.6		331.819	259.192	456.168	36.9149
	32.9		327.037	229.385	306.806	23.2241
	28.1		325.518	210.867	213.096	25.3088
	24		323.753	202.878	154.216	29.3384
	20.4		326.202	178.093	121.529	27.4258
	17.4		327.503	157.379	97.5132	26.1743
	14.9		334.846	146.473	99.4306	24.6485
	12.7		331.854	137.678	79.354	22.6251
	10.8		330.102	133.069	72.0224	23.1891
	9.24		327.284	124.847	62.832	23.9042
	7.88		322.86	121.68	59.48	23.3275
	6.72		318.452	119.917	56.2018	22.1913
	5.74		315.332	114.568	53.9192	21.0246
	4.89		312.414	112.526	50.2608	20.1022
	4.18		307.85	109.964	48.6968	18.7124
	3.56		303.96	107.006	45.819	17.8548
	3.04		301.358	107.722	45.4058	19.1521
	2.59		298.16	104.868	44.7288	18.0244
	2.21		294.93	103.231	44.2176	16.9666
	1.89		291.356	102.167	42.6414	16.6917
	1.61		288.944	100.371	41.9478	16.576
	1.37		285.696	98.8531	41.0392	15.5642
	1.17		283.698	98.5443	41.143	15.5583
	1		280.824	98.1757	40.3048	14.7271
	Angular Frequency (1/s)	Tested protein (0.5 mg/ml)	Storage modulus, G’ (Pa)	Standard deviation G’ (Pa)	Loss modulus, G’’ (Pa)	Standard deviation G’’ (Pa)	Substrate	Substrate loading (%w/v)	pH
	100	BSA	0.34282	0.0049218	6856.4	98.423	CNF	0.6	3.5
	85.3		0.215854	0.00543013	4317.04	108.617
	72.8		0.136518	0.00419998	2730.3	83.9555
	62.1		0.0863662	0.00357989	1727.34	71.6135
	53		0.0547418	0.00242403	1094.82	48.4823
	45.2		39.3097	57.6215	698.74	23.7033
	38.6		97.8074	98.9885	461.956	20.1744
	32.9		168.826	122.121	317.092	18.8206
	28.1		236.486	111.621	224.35	18.0418
	24		282.526	100.79	166.172	14.4579
	20.4		319.17	95.8618	133.14	16.504
	17.4		338.266	87.3789	106.112	18.5483
	14.9		359.084	89.3912	110.188	14.2546
	12.7		365.326	83.857	90.9816	14.7997
	10.8		369.818	81.8162	81.1818	15.6889
	9.24		371.142	81.8044	75.8692	14.0127
	7.88		371.642	79.2462	69.8626	13.4723
	6.72		368.754	78.0806	64.746	11.8313
	5.74		367.696	77.0978	61.3296	13.0015
	4.89		366.18	75.7969	60.241	12.1094
	4.18		362.022	75.6017	58.364	12.6556
	3.56		360.216	73.3315	55.5882	11.2774
	3.04		355.324	73.0996	55.6384	10.7591
	2.59		353.458	72.5752	53.3026	11.4619
	2.21		349.128	70.8684	53.5672	11.3096
	1.89		344.876	70.3939	53.097	10.2213
	1.61		340.644	69.2196	51.0402	11.0884
	1.37		337.252	68.1861	51.4178	10.3049
	1.17		334.572	67.9093	50.9132	10.1747
	1		331.67	66.9014	50.162	9.47186
	Angular Frequency (1/s)	Tested protein (1 mg/ml)	Storage modulus, G’ (Pa)	Standard deviation G’ (Pa)	Loss modulus, G’’ (Pa)	Standard deviation G’’ (Pa)	Substrate	Substrate loading (%w/v)	pH
	100	BSA	1678.11	1061.06	6390.35	81.9736	CNF	0.6	3.5
	85.3		1446.41	855.804	4037.7	86.8134
	72.8		1264.61	684.554	2583.2	77.9241
	62.1		1153.95	577.047	1660.03	84.9819
	53		1072.58	482.589	1108.4	66.6686
	45.2		996.973	422.676	753.503	64.132
	38.6		956.197	375.993	531.832	60.9716
	32.9		913.9	345.475	390.577	56.7455
	28.1		884.838	317.161	300.822	58.9843
	24		861.388	297.185	245.243	58.4238
	20.4		834.998	284.659	204.94	55.1434
	17.4		822.9	272.155	183.135	51.2727
	14.9		812.38	261.276	184.482	51.0233
	12.7		795.11	254.275	162.63	48.5839
	10.8		779.127	247.892	155.44	46.1612
	9.24		765.035	239.683	143.5	46.369
	7.88		752.442	238.079	135.145	44.8447
	6.72		742.785	233.078	130.813	45.687
	5.74		730.882	229.167	126.127	41.7292
	4.89		720.235	226.534	123.287	40.612
	4.18		711.287	221.286	118.893	41.7276
	3.56		701.827	218.332	118.116	38.5231
	3.04		692.175	215.066	115.345	38.8066
	2.59		683.543	213.183	112.631	38.4569
	2.21		674.78	210.039	111.226	37.7688
	1.89		666.288	207.072	109.209	36.8415
	1.61		658.875	205.214	108.227	36.4427
	1.37		651.93	202.628	106.015	35.5551
	1.17		644.795	200.182	105.324	35.0776
	1		637.543	197.657	103.859	35.6554
	Angular Frequency (1/s)	Tested protein (2 mg/ml)	Storage modulus, G’ (Pa)	Standard deviation G’ (Pa)	Loss modulus, G’’ (Pa)	Standard deviation G’’ (Pa)	Substrate	Substrate loading (%w/v)	pH
	100	BSA	1913.53	1402.74	6746.8	192.575	CNF	0.6	3.5
	85.3		1623.43	1079.23	4258.02	131.845
	72.8		1412.7	841.736	2715.6	92.0007
	62.1		1254.59	663.803	1771.88	75.486
	53		1156.73	544.867	1168.08	55.4754
	45.2		1067.26	448.357	802.06	58.7342
	38.6		1006.42	377.206	563.217	44.9038
	32.9		958.78	329.729	412.475	45.0533
	28.1		922.785	293.265	319.042	42.0269
	24		894.185	264.975	258.283	37.4529
	20.4		866.658	244.693	219.085	36.8428
	17.4		844.303	230.897	192.59	31.6002
	14.9		829.985	214.839	190.72	36.2384
	12.7		810.515	208.177	171.862	35.5259
	10.8		795.83	199.225	159.273	35.0433
	9.24		781.365	193.791	149.1	31.5052
	7.88		768.695	187.184	142.88	31.7089
	6.72		753.243	182.77	137.125	31.0073
	5.74		744.783	179.656	132.229	30.7685
	4.89		733.768	177.81	129.673	30.1737
	4.18		722.805	172.899	126.788	30.5634
	3.56		712.185	170.299	122.775	29.6489
	3.04		702.965	168.488	121.476	28.8198
	2.59		692.92	165.709	119.251	29.1721
	2.21		684.077	163.105	116.837	28.6972
	1.89		675.067	160.298	114.977	28.1909
	1.61		667.115	159.297	114.343	27.2795
	1.37		658.285	156.73	111.873	26.2546
	1.17		650.305	154.518	110.594	26.7032
	1		643.808	153.432	109.28	26.8123
	Angular Frequency (1/s)	Tested protein	Storage modulus, G’ (Pa)	Standard deviation G’ (Pa)	Loss modulus, G’’ (Pa)	Standard deviation G’’ (Pa)	Substrate	Substrate loading (%w/v)	pH
	100	N/A (protein blank)	0.32071	0.00815133	6414.3	163.027	CNF	0.6	3.5
	85.3		0.212377	0.00489974	4247.5	98.05
	72.8		0.13052	0.00409589	2610.3	81.9178
	62.1		0.083788	0.00683305	1675.77	136.686
	53		0.0558627	0.00676956	1117.23	135.375
	45.2		299.676	518.995	458.605	397.13
	38.6		194.144	299.797	289.166	250.734
	32.9		89.832	81.2093	303.65	15.6367
	28.1		135.563	118.834	202.63	15.1175
	24		166.599	144.648	143.393	25.1555
	20.4		196.203	133.743	108.664	23.7533
	17.4		212.148	123.322	88.7157	24.4037
	14.9		229.57	114.282	90.6783	21.1186
	12.7		233.243	106.992	74.1123	21.3481
	10.8		234.707	101.213	64.172	20.1045
	9.24		231.88	97.9056	57.5527	21.0386
	7.88		231.54	93.5171	51.1593	20.3695
	6.72		229.16	91.2195	48.6117	18.1336
	5.74		225.88	87.1046	45.6473	17.6987
	4.89		224.08	85.2951	43.6283	18.3793
	4.18		220.24	83.1391	41.551	18.784
	3.56		217.967	81.2587	39.7987	16.9188
	3.04		214.4	79.017	38.81	17.1663
	2.59		211.393	77.8945	36.6713	15.666
	2.21		208.717	75.7825	35.7563	15.321
	1.89		205.783	73.8551	33.5877	14.4517
	1.61		203.26	74.2844	33.507	14.2431
	1.37		200.317	71.0394	32.3067	14.0083
	1.17		199	70.3548	31.4053	13.2032
	1		196.26	69.2764	30.873	12.1216

## Sheet: PcaLOOL2
	Angular Frequency (1/s)	Tested protein (0.25 mg/ml)	Storage modulus, G’ (Pa)	Standard deviation G’ (Pa)	Loss modulus, G’’ (Pa)	Standard deviation G’’ (Pa)	Substrate	Substrate loading (%w/v)	pH
	100	PcaLOOL2	19.5045	26.4439	6594	305.528	CNF	0.6	5
	85.3		79.9902	132.816	4175.18	255.911
	72.8		117.171	199.047	2658.28	209.469
	62.1		153.274	254.632	1702.72	159.594
	53		181.212	282.706	1106.24	111.95
	45.2		211.211	305.88	713.32	80.1914
	38.6		227.434	321.436	477.338	61.8883
	32.9		236.764	332.844	314.118	52.7214
	28.1		242.984	339.819	217.306	53.1972
	24		264.284	333.277	156.764	57.0901
	20.4		272.517	324.926	119.35	56.0787
	17.4		288.918	316.651	101.731	51.9465
	14.9		300.899	300.336	100.495	51.7478
	12.7		304.613	297.025	83.709	49.4542
	10.8		304.348	293.063	72.052	48.0541
	9.24		308.493	285.949	67.4772	47.6046
	7.88		306.31	282.049	57.4674	44.3587
	6.72		305.273	280.446	54.9584	41.4001
	5.74		301.957	274.194	52.421	41.5813
	4.89		300.08	273.537	50.6798	40.6808
	4.18		296.701	266.546	48.9806	39.6859
	3.56		294.413	265.95	45.4426	39.6064
	3.04		291.958	262.689	45.1766	37.7956
	2.59		288.391	259.7	43.307	36.609
	2.21		284.982	258.017	41.9176	36.1199
	1.89		283.119	255.734	41.521	34.5734
	1.61		280.213	252.882	39.347	34.1169
	1.37		278.419	251.046	39.6136	33.3951
	1.17		275.605	250.038	38.0408	32.4321
	1		274.095	247.735	36.9968	32.7187
	Angular Frequency (1/s)	Tested protein (0.5 mg/ml)	Storage modulus, G’ (Pa)	Standard deviation G’ (Pa)	Loss modulus, G’’ (Pa)	Standard deviation G’’ (Pa)	Substrate	Substrate loading (%w/v)	pH
	100	PcaLOOL2	0.327302	0.0142312	6546.04	284.639	CNF	0.6	5
	85.3		0.20613	0.00895312	4122.66	179.039
	72.8		0.130326	0.00619782	2606.54	123.93
	62.1		0.0827844	0.00354408	1655.7	70.9016
	53		0.0524792	0.00254372	1049.58	50.8658
	45.2		16.244	36.2489	663.634	31.9723
	38.6		35.141	78.5302	434.92	28.6822
	32.9		65.9331	112.318	286.974	23.2245
	28.1		105.224	131.712	194.864	31.0935
	24		135.87	144.381	137.66	32.3656
	20.4		159.903	153.185	99.9078	30.228
	17.4		180.226	150.232	77.7422	25.484
	14.9		199.375	146.856	81.367	24.5251
	12.7		206.254	149.02	65.801	25.3107
	10.8		211.512	149.094	54.6882	26.5006
	9.24		212.497	144.372	48.0634	24.4829
	7.88		215.529	145.199	42.2532	23.3719
	6.72		214.815	141.901	39.6192	22.9582
	5.74		213.677	142.263	35.7022	21.6951
	4.89		213.883	138.51	34.7558	19.5992
	4.18		212.837	138.222	32.726	18.6371
	3.56		210.742	134.441	31.0176	18.0979
	3.04		210.699	135.302	28.6432	19.001
	2.59		207.736	134.578	28.3738	17.5341
	2.21		206.515	133.203	27.6033	17.0284
	1.89		204.987	131.513	27.0634	16.7811
	1.61		203.222	130.293	27.275	16.6824
	1.37		201.381	129.746	26.1512	15.6211
	1.17		200.238	128.116	24.9351	15.562
	1		199.087	127.241	25.1802	15.3888
	Angular Frequency (1/s)	Tested protein (1 mg/ml)	Storage modulus, G’ (Pa)	Standard deviation G’ (Pa)	Loss modulus, G’’ (Pa)	Standard deviation G’’ (Pa)	Substrate	Substrate loading (%w/v)	pH
	100	PcaLOOL2	0.32982	0.0104872	6596.36	209.742	CNF	0.6	5
	85.3		0.206818	0.00730665	4136.36	146.156
	72.8		16.4364	36.4616	2611.12	107.321
	62.1		37.0479	82.6574	1655.1	84.8727
	53		46.1398	103.055	1049.03	54.6223
	45.2		64.7621	117.586	674.662	37.6066
	38.6		101.258	130.891	435.5	33.388
	32.9		122.207	142.295	287.026	23.7172
	28.1		140.849	153.281	195.352	30.4981
	24		161.868	149.551	142.152	28.0825
	20.4		184.888	142.87	103.332	25.136
	17.4		195.915	136.443	79.5964	24.2218
	14.9		208.092	129.709	79.2972	24.1308
	12.7		214.63	127.913	64.3504	23.8106
	10.8		212.502	125.131	54.5494	20.881
	9.24		216.773	120.767	47.9128	22.3374
	7.88		216.194	118.653	43.9992	20.7549
	6.72		215.971	115.829	40.8248	19.497
	5.74		213.903	112.957	37.9856	19.1457
	4.89		212.887	111.229	35.4452	18.8474
	4.18		210.983	111.134	35.154	18.0547
	3.56		210.021	108.114	33.0252	17.8891
	3.04		207.674	107.585	31.6084	17.4447
	2.59		206.207	106.1	31.0098	17.2288
	2.21		204.363	104.276	29.6036	16.4736
	1.89		202.285	103.848	29.097	16.489
	1.61		201.29	102.193	29.1238	16.2027
	1.37		199.176	100.845	27.832	15.3115
	1.17		197.144	99.3769	27.4531	15.6153
	1		195.865	99.5745	27.4294	14.8838
	Angular Frequency (1/s)	Tested protein (2 mg/ml)	Storage modulus, G’ (Pa)	Standard deviation G’ (Pa)	Loss modulus, G’’ (Pa)	Standard deviation G’’ (Pa)	Substrate	Substrate loading (%w/v)	pH
	100	PcaLOOL2	0.326863	0.00802863	6537.27	160.495	CNF	0.6	5
	85.3		0.205495	0.00555836	4109.92	111.203
	72.8		0.129995	0.00453588	2599.9	90.6843
	62.1		0.0822685	0.00347085	1645.4	69.4057
	53		0.0519195	0.00256344	1038.39	51.278
	45.2		0.0330098	0.00140324	660.2	28.0649
	38.6		10.8356	21.6283	422.93	18.5514
	32.9		21.678	32.7417	272.15	10.0659
	28.1		63.6472	43.8153	180.845	8.57415
	24		86.9939	59.2405	124.567	11.7038
	20.4		114.797	66.1014	91.5203	11.7423
	17.4		131.641	64.0977	69.21	12.5259
	14.9		150.34	69.1165	71.4992	13.1895
	12.7		155.34	71.4061	57.003	9.64252
	10.8		163.681	69.1056	47.367	10.0456
	9.24		161.678	68.7912	38.5393	12.1848
	7.88		163.502	70.7243	33.7755	8.34463
	6.72		165.918	69.8885	31.5598	10.3433
	5.74		168.027	70.2574	29.5822	12.2936
	4.89		164.797	69.6123	26.4845	10.6151
	4.18		163.508	68.4498	25.9552	9.04849
	3.56		163.013	69.564	25.1135	9.97833
	3.04		162.422	69.5887	24.0027	8.1651
	2.59		162.658	67.5171	23.1945	8.22657
	2.21		159.437	65.9671	23.5577	8.27244
	1.89		158.545	65.442	22.0495	6.82311
	1.61		156.776	65.1517	22.315	8.80375
	1.37		155.51	64.6473	21.1958	6.96493
	1.17		154.324	64.7732	21.9477	7.56776
	1		153.763	64.7996	21.7557	6.75099
	Angular Frequency (1/s)	Tested protein (0.25 mg/ml)	Storage modulus, G’ (Pa)	Standard deviation G’ (Pa)	Loss modulus, G’’ (Pa)	Standard deviation G’’ (Pa)	Substrate	Substrate loading (%w/v)	pH
	100	PcaLOOL2	0.359957	0.0176515	7199.07	353.053	CNF	0.6	3.5
	85.3		0.231373	0.0132252	4627.43	264.467
	72.8		0.14951	0.00981684	2990.3	196.337
	62.1		0.0967673	0.00711798	1935.4	142.379
	53		0.0621787	0.00568347	1243.57	113.672
	45.2		0.0394243	0.00376028	788.49	75.1999
	38.6		0.024871	0.00248781	497.423	49.7505
	32.9		13.5455	23.4333	317.813	13.7163
	28.1		45.3535	78.5368	212.177	13.6065
	24		105.781	84.2188	154.26	14.5894
	20.4		160.32	73.2324	113.677	10.5431
	17.4		193.987	69.9146	95.6347	11.8759
	14.9		228.21	68.6302	95.5927	14.5449
	12.7		245.79	58.1144	79.8713	12.3938
	10.8		257.3	60.2612	69.21	11.8551
	9.24		263.6	56.2638	62.8073	9.22542
	7.88		266.85	57.5247	54.6867	10.0323
	6.72		270.577	57.9803	50.565	12.5949
	5.74		270.7	53.4202	50.8433	11.9548
	4.89		266.877	54.8129	46.5883	9.09116
	4.18		268.733	52.4619	43.7873	12.4202
	3.56		266.783	49.0747	42.692	10.7026
	3.04		264.487	50.6533	40.4987	8.33827
	2.59		261.903	48.0436	39.611	8.71017
	2.21		260.757	49.4299	38.1677	8.0921
	1.89		257.707	48.2936	36.482	7.59724
	1.61		256.703	47.5781	35.491	7.0481
	1.37		254.15	47.8846	34.4873	7.13765
	1.17		252.927	47.1575	34.531	6.55605
	1		251.14	45.6978	32.5243	6.30477
	Angular Frequency (1/s)	Tested protein (0.5 mg/ml)	Storage modulus, G’ (Pa)	Standard deviation G’ (Pa)	Loss modulus, G’’ (Pa)	Standard deviation G’’ (Pa)	Substrate	Substrate loading (%w/v)	pH
	100	PcaLOOL2	0.323535	0.00865326	6470.73	173.039	CNF	0.6	3.5
	85.3		0.203325	0.00596453	4066.45	119.303
	72.8		0.12801	0.00443941	2560.18	88.7801
	62.1		0.0811875	0.00344362	1623.75	68.8548
	53		0.0514283	0.0020674	1028.57	41.3292
	45.2		21.6856	43.305	660.165	38.1351
	38.6		67.9076	81.9007	438.73	44.0387
	32.9		110.868	123.777	297.85	41.6725
	28.1		160.097	134.575	211.352	43.7182
	24		197.809	140.741	155.517	43.8822
	20.4		223.68	138.08	122.335	42.5032
	17.4		235.62	142.845	97.8915	39.259
	14.9		256.488	147.506	102.464	41.078
	12.7		258.387	144.825	87.581	40.3891
	10.8		260.855	145.806	73.9345	38.4001
	9.24		262.517	142.771	66.7018	37.3259
	7.88		260.528	142.65	59.3065	36.4146
	6.72		256.615	138.172	56.05	35.7109
	5.74		256.64	136.9	53.1875	35.2454
	4.89		253.868	136.333	50.458	33.4618
	4.18		251.135	131.453	47.6815	32.2589
	3.56		249.56	130.649	46.503	32.3483
	3.04		245.46	128.976	44.3945	30.6535
	2.59		243.525	126.894	42.6382	29.7363
	2.21		240.173	125.712	40.9995	28.8322
	1.89		238.077	123.346	39.6058	27.4455
	1.61		235.905	121.907	38.5138	27.107
	1.37		234.358	119.817	36.7585	26.0915
	1.17		231.212	118.62	35.9518	25.2001
	1		229.472	117.368	34.7142	24.0131
	Angular Frequency (1/s)	Tested protein (1 mg/ml)	Storage modulus, G’ (Pa)	Standard deviation G’ (Pa)	Loss modulus, G’’ (Pa)	Standard deviation G’’ (Pa)	Substrate	Substrate loading (%w/v)	pH
	100	PcaLOOL2	0.328154	0.00990165	6563.1	198.045	CNF	0.6	3.5
	85.3		0.206574	0.00697711	4131.46	139.51
	72.8		0.130298	0.00460573	2605.94	92.0851
	62.1		14.0482	31.2283	1649.58	68.5722
	53		40.0115	89.3524	1049.3	48.8929
	45.2		72.4517	138.471	672.746	45.8001
	38.6		109.934	164.901	445.052	38.6514
	32.9		162.757	168.812	305.562	38.6342
	28.1		206.217	171.668	211.676	33.1016
	24		239.754	164.984	158.144	34.0934
	20.4		264.966	163.464	122.195	30.7329
	17.4		283.079	164.599	98.425	31.8391
	14.9		295.223	160.385	100.431	27.9375
	12.7		297.998	161.085	83.8358	30.679
	10.8		298.911	156.387	72.6562	27.5759
	9.24		300.554	156.262	65.7372	27.9678
	7.88		300.046	154.465	57.778	24.5877
	6.72		298.42	153.447	55.1742	26.5329
	5.74		295.772	151.069	51.7354	25.6926
	4.89		293.194	149.443	48.7266	25.0986
	4.18		290.376	147.251	47.229	23.2857
	3.56		286.601	146.18	44.2728	22.3115
	3.04		284.154	143.92	41.7204	22.2135
	2.59		281.692	142.581	41.3954	21.7633
	2.21		279.072	140.782	39.575	20.8105
	1.89		276.047	139.094	38.6316	20.2208
	1.61		274.115	137.391	38.1552	19.3428
	1.37		272.076	136.306	36.5208	18.9093
	1.17		269.341	135.601	36.5754	18.8511
	1		267.229	133.734	35.2118	17.8799
	Angular Frequency (1/s)	Tested protein (2 mg/ml)	Storage modulus, G’ (Pa)	Standard deviation G’ (Pa)	Loss modulus, G’’ (Pa)	Standard deviation G’’ (Pa)	Substrate	Substrate loading (%w/v)	pH
	100	PcaLOOL2	0.354457	0.0259132	7089.13	518.239	CNF	0.6	3.5
	85.3		0.228153	0.0190851	4563.1	381.733
	72.8		0.147617	0.014469	2952.37	289.363
	62.1		0.0960367	0.0105632	1920.7	211.214
	53		479.705	830.774	771.257	668.074
	45.2		319.868	553.964	492.119	426.15
	38.6		211.986	367.129	320.654	277.845
	32.9		139.43	241.474	205.654	178.154
	28.1		27.2211	47.1282	227.703	38.5413
	24		47.4348	82.147	148.317	21.8702
	20.4		66.8863	115.843	98.983	24.0056
	17.4		83.3384	131.841	72.1707	25.2256
	14.9		115.566	136.108	79.1183	25.4493
	12.7		132.197	132.586	61.399	25.4614
	10.8		144.335	128.717	48.0973	21.2999
	9.24		151.456	130.756	42.2493	23.4666
	7.88		155.102	131.097	33.7353	22.087
	6.72		159.347	129.923	33.0767	20.4593
	5.74		161.937	127.596	30.0317	20.1694
	4.89		159.484	124.904	29.703	19.0182
	4.18		161.586	126.406	27.062	18.9677
	3.56		161.13	123.407	26.0567	18.5807
	3.04		160.536	121.887	24.709	17.3414
	2.59		159.771	122.552	23.831	16.7328
	2.21		159.601	119.755	23.247	17.3666
	1.89		157.642	119.249	23.687	16.1886
	1.61		155.915	116.471	22.8333	15.4973
	1.37		155.695	116.461	22.0833	16.7417
	1.17		154.352	116.05	22.0843	15.4257
	1		153.454	114.303	21.0459	15.5253

## Sheet: PcaLOOL7
	Angular Frequency (1/s)	Tested protein (0.25 mg/ml)	Storage modulus, G’ (Pa)	Standard deviation G’ (Pa)	Loss modulus, G’’ (Pa)	Standard deviation G’’ (Pa)	Substrate	Substrate loading (%w/v)	pH
	100	PcaLOOL7	588.778	1019.24	6307.1	72.2698	CNF	0.6	5
	85.3		455.006	787.731	4181.57	50.6504
	72.8		368.086	637.32	2578.03	47.1678
	62.1		214.023	370.552	1664.73	98.1012
	53		187.792	325.165	1120.1	92.7434
	45.2		467.205	433.349	484.221	419.367
	38.6		219.146	379.531	483.223	52.7495
	32.9		242.418	411.178	316.457	59.8964
	28.1		273.475	399.805	220.347	64.6958
	24		299.845	386.037	162.937	67.7204
	20.4		322.526	360.169	127.654	64.593
	17.4		334.777	339.478	106.013	62.92
	14.9		347.477	324.348	108.874	60.8951
	12.7		345.623	310.357	92.995	62.0968
	10.8		343.44	298.632	78.9823	56.0014
	9.24		342.73	292.214	72.777	56.0302
	7.88		338.343	283.49	66.8403	52.5346
	6.72		332.627	276.742	61.2307	50.072
	5.74		330.07	270.905	57.707	49.1982
	4.89		326.403	264.051	56.1937	47.8075
	4.18		322.04	260.27	52.931	45.7609
	3.56		318.503	256.316	50.7437	44.1921
	3.04		314.713	250.489	48.563	42.6645
	2.59		311.343	247.721	47.6977	40.3221
	2.21		308.857	244.765	46.0603	38.4809
	1.89		305.217	241.206	44.9257	36.4819
	1.61		302.243	239.675	42.9093	36.4325
	1.37		300.05	236.997	42.0593	35.6408
	1.17		297.457	235.246	41.6063	33.9819
	1		294.677	232.726	40.5317	33.2241
	Angular Frequency (1/s)	Tested protein (0.5 mg/ml)	Storage modulus, G’ (Pa)	Standard deviation G’ (Pa)	Loss modulus, G’’ (Pa)	Standard deviation G’’ (Pa)	Substrate	Substrate loading (%w/v)	pH
	100	PcaLOOL7	207.812	359.381	6495.13	318.729	CNF	0.6	5
	85.3		139.383	241.047	4288.17	224.557
	72.8		96.4212	166.778	2624.57	162.328
	62.1		0.0833657	0.00866075	1667.33	173.215
	53		0.0549703	0.00683419	1099.4	136.688
	45.2		0.0363513	0.0050321	727.027	100.633
	38.6		34.9818	60.551	445.537	44.6428
	32.9		67.7116	112.589	280.487	20.2275
	28.1		122.453	103.355	192.44	15.8677
	24		174.057	80.5032	137.063	11.9547
	20.4		205.893	68.0726	101.772	8.83911
	17.4		219.107	56.1704	80.904	8.72296
	14.9		232.493	49.0718	81.8737	8.81363
	12.7		235.97	44.9521	67.496	8.10163
	10.8		235.927	43.0704	57.3817	7.26059
	9.24		235.863	40.6685	50.9613	7.66136
	7.88		233.76	38.6682	45.184	7.44956
	6.72		232.05	37.317	40.712	6.66745
	5.74		230.593	37.4324	39.6703	7.12104
	4.89		227.623	34.0137	38.0973	7.34619
	4.18		225.437	36.1247	35.1893	5.9339
	3.56		223.543	35.2036	33.329	6.86989
	3.04		221.753	35.1283	32.249	5.55574
	2.59		218.897	33.772	29.7003	5.22716
	2.21		217.89	33.4442	30.6993	5.99496
	1.89		215.403	32.4936	30.4757	5.58941
	1.61		213.847	32.9513	28.4373	4.70522
	1.37		211.463	32.851	27.3673	5.25265
	1.17		209.75	31.8783	27.5413	4.63836
	1		209.03	31.2577	26.6677	4.9183
	Angular Frequency (1/s)	Tested protein (1 mg/ml)	Storage modulus, G’ (Pa)	Standard deviation G’ (Pa)	Loss modulus, G’’ (Pa)	Standard deviation G’’ (Pa)	Substrate	Substrate loading (%w/v)	pH
	100	PcaLOOL7	39.2891	67.4728	6504.2	292.962	CNF	0.6	5
	85.3		2.27451	3.55918	4281.37	192.486
	72.8		0.130867	0.00647568	2617.33	129.514
	62.1		0.081412	0.00547871	1628.27	109.597
	53		0.0531513	0.00366968	1063.03	73.4101
	45.2		0.035214	0.00261085	704.28	52.217
	38.6		53.1146	86.9167	451.363	33.4003
	32.9		133.531	139.193	305.983	32.5694
	28.1		202.736	133.293	219.943	29.6606
	24		250.573	129.6	163.673	27.9678
	20.4		275.527	125.885	127.84	26.8673
	17.4		288.023	122.86	104.434	26.0797
	14.9		298.517	117.821	105.817	25.3785
	12.7		299.937	115.749	88.6367	24.5728
	10.8		297.603	113.898	77.9593	22.78
	9.24		296.317	112.435	69.6337	21.5862
	7.88		292.117	108.103	64.4677	20.7725
	6.72		287.737	106.792	60.498	20.2452
	5.74		285.887	104.32	57.5997	19.9901
	4.89		282.133	102.941	54.7227	19.331
	4.18		280.313	100.739	52.0473	18.0276
	3.56		276.67	99.2113	50.5417	17.6554
	3.04		272.25	98.0903	48.151	17.3742
	2.59		270.21	96.3317	46.7423	15.9613
	2.21		266.64	94.9823	46.1923	15.2462
	1.89		264.89	94.3942	45.2263	13.6826
	1.61		261.85	93.0119	43.078	13.1155
	1.37		258.587	93.2569	42.6267	12.5845
	1.17		257.24	90.9154	41.768	13.2563
	1		255.717	90.3419	40.44	12.9479
	Angular Frequency (1/s)	Tested protein (2 mg/ml)	Storage modulus, G’ (Pa)	Standard deviation G’ (Pa)	Loss modulus, G’’ (Pa)	Standard deviation G’’ (Pa)	Substrate	Substrate loading (%w/v)	pH
	100	PcaLOOL7	0.33782	0.00924123	6756.4	184.749	CNF	0.6	5
	85.3		0.226403	0.00855245	4528.1	171.079
	72.8		0.143303	0.00874375	2866.1	174.901
	62.1		715.964	1239.92	1282.04	1124.36
	53		1002.92	868.708	388.517	672.801
	45.2		715.213	619.502	258.466	447.583
	38.6		448.807	388.833	149.786	259.378
	32.9		272.691	236.24	92.477	160.139
	28.1		33.8081	58.5363	224.55	31.0525
	24		57.938	100.339	139.063	2.46869
	20.4		72.0327	124.757	88.805	13.3844
	17.4		98.233	126.328	65.4453	14.3916
	14.9		128.282	119.788	69.0017	12.8523
	12.7		143.382	114.408	54.0887	12.4882
	10.8		152.491	109.958	43.462	12.5566
	9.24		158.335	105.556	36.613	12.242
	7.88		162.693	104.154	32.615	12.4231
	6.72		164.157	100.885	29.195	11.5554
	5.74		165.56	100.293	26.2553	11.9804
	4.89		166.563	98.9501	24.6427	10.9721
	4.18		165.427	97.0435	24.619	11.4162
	3.56		164.67	96.5214	24.8253	8.93729
	3.04		164.353	95.798	23.2273	10.0205
	2.59		164.107	93.7342	23.0197	10.7446
	2.21		162.763	92.7058	21.3597	10.226
	1.89		161.673	91.6709	21.5267	10.6086
	1.61		161.06	91.0396	21.1383	11.1532
	1.37		160.043	91.0661	20.1567	10.2114
	1.17		158.543	89.4777	20.3193	10.0249
	1		157.563	88.7216	20.4687	10.1902
	Angular Frequency (1/s)	Tested protein (0.25 mg/ml)	Storage modulus, G’ (Pa)	Standard deviation G’ (Pa)	Loss modulus, G’’ (Pa)	Standard deviation G’’ (Pa)	Substrate	Substrate loading (%w/v)	pH
	100	PcaLOOL7	99.9705	172.564	6661.37	448.967	CNF	0.6	3.5
	85.3		68.4905	118.238	4407.5	318.552
	72.8		62.103	107.324	2714.63	229.822
	62.1		0.0857287	0.0117473	1714.57	234.948
	53		0.056128	0.00859377	1122.57	171.834
	45.2		11.0383	19.0523	735.167	113.722
	38.6		111.322	106.765	474.727	34.6662
	32.9		218.321	129.147	329.817	18.9458
	28.1		306.683	88.558	242.757	16.2098
	24		364.257	57.7805	186.277	13.7295
	20.4		398.59	39.2841	149.597	11.9693
	17.4		414.91	29.4609	125.727	11.9945
	14.9		431.377	22.1146	124.583	10.1035
	12.7		433.04	21.7195	108.189	9.33195
	10.8		431.773	22.3408	97.0843	9.75613
	9.24		429.77	23.4376	87.7647	8.82689
	7.88		427.103	25.3345	81.1623	8.07397
	6.72		422.51	26.5699	77.035	7.63378
	5.74		417.133	26.6707	72.765	6.9722
	4.89		414.2	26.5001	70.3343	6.34187
	4.18		408.307	27.9123	66.8477	6.367
	3.56		403.67	29.0707	64.4193	6.83481
	3.04		398.687	29.2812	61.6487	5.65779
	2.59		395.007	28.9438	59.468	5.71292
	2.21		390.457	29.8282	58.463	5.50809
	1.89		386.427	30.2726	56.9233	5.23084
	1.61		382.127	29.2042	53.667	4.57477
	1.37		378.713	29.4932	52.6153	3.55476
	1.17		375.463	29.4095	51.7793	4.16782
	1		372.3	28.8836	51.0613	3.09842
	Angular Frequency (1/s)	Tested protein (0.5 mg/ml)	Storage modulus, G’ (Pa)	Standard deviation G’ (Pa)	Loss modulus, G’’ (Pa)	Standard deviation G’’ (Pa)	Substrate	Substrate loading (%w/v)	pH
	100	PcaLOOL7	0.35149	0.0216766	7029.73	433.578	CNF	0.6	3.5
	85.3		0.236557	0.0154707	4731.17	309.416
	72.8		0.150717	0.0109201	3014.3	218.402
	62.1		756.534	1310.18	1353.87	1173.5
	53		1468.13	99.5644	0.073407	0.00497772
	45.2		1020.03	69.3459	0.051001	0.00346607
	38.6		427.233	370.375	185.361	321
	32.9		126.675	219.377	234.43	205.191
	28.1		17.6598	30.5682	223.793	5.09141
	24		64.3282	82.4604	150.033	19.4536
	20.4		111.291	112.199	109.105	29.3278
	17.4		144.955	126.748	85.8157	29.2253
	14.9		181.908	130.227	88.0337	28.5521
	12.7		198.019	130.187	71.6827	26.8884
	10.8		208.824	132.069	61.8017	25.7998
	9.24		215.691	129.095	54.6447	26.2491
	7.88		218.157	128.945	49.682	24.4313
	6.72		221.283	128.619	45.566	23.4878
	5.74		220.743	127.258	42.748	22.5533
	4.89		219.775	124.622	39.6133	20.9982
	4.18		220.302	122.959	38.8147	20.4503
	3.56		217.284	121.358	37.0773	19.5115
	3.04		216.505	120.619	35.269	19.8616
	2.59		214.311	118.779	34.6043	17.6718
	2.21		212.746	118.469	33.3703	18.2211
	1.89		211.182	116.744	32.4403	16.9302
	1.61		209.306	115.683	31.055	17.3024
	1.37		207.727	114.451	30.427	15.7968
	1.17		205.351	113.812	29.629	16.8545
	1		204.446	113.206	28.8437	16.0614
	Angular Frequency (1/s)	Tested protein (1 mg/ml)	Storage modulus, G’ (Pa)	Standard deviation G’ (Pa)	Loss modulus, G’’ (Pa)	Standard deviation G’’ (Pa)	Substrate	Substrate loading (%w/v)	pH
	100	PcaLOOL7	0.330023	0.00625793	6600.4	125.213	CNF	0.6	3.5
	85.3		0.220197	0.00288985	4403.9	57.7676
	72.8		0.137157	0.00306911	2743.1	61.3254
	62.1		0.0911893	0.00627217	1823.8	125.418
	53		451.438	781.815	765.556	663.724
	45.2		309.795	536.516	494.819	429.076
	38.6		39.1837	67.8239	500.57	39.9882
	32.9		146.905	142.353	331.593	14.6893
	28.1		220.783	198.005	234.553	32.0965
	24		300.048	187.714	180.03	30.802
	20.4		349.38	177.363	144.9	29.2468
	17.4		381.247	169.25	121.659	27.0861
	14.9		409.967	162.096	121.672	26.2721
	12.7		419.023	157.174	105.055	24.8604
	10.8		423.52	153.053	92.6143	24.4306
	9.24		424.237	151.387	83.4017	23.4776
	7.88		426	147.964	78.77	22.9786
	6.72		422.877	144.38	73.424	22.3093
	5.74		420.883	141.354	69.4627	22.4388
	4.89		417.817	140.286	67.58	21.3299
	4.18		413.14	136.989	63.0823	19.8647
	3.56		410.39	136.296	62.04	20.159
	3.04		406.1	135.202	60.0243	19.8205
	2.59		403.26	132.595	58.495	19.5173
	2.21		399.833	131.21	56.2887	19.1437
	1.89		395.993	129.996	56.0013	19.3307
	1.61		391.783	127.927	54.2683	17.8618
	1.37		389.37	127.263	52.8323	18.2173
	1.17		386.437	126.508	52.76	17.1225
	1		382.997	124.394	51.8653	17.3461
	Angular Frequency (1/s)	Tested protein (2 mg/ml)	Storage modulus, G’ (Pa)	Standard deviation G’ (Pa)	Loss modulus, G’’ (Pa)	Standard deviation G’’ (Pa)	Substrate	Substrate loading (%w/v)	pH
	100	PcaLOOL7	137.97	194.666	6421.7	20.2233	CNF	0.6	3.5
	85.3		89.0919	125.693	4254.5	31.3955
	72.8		72.9616	102.995	2619.2	64.6296
	62.1		0.084322	0.00878651	1686.45	175.716
	53		0.0562	0.00868044	1124	173.665
	45.2		425.511	601.718	323.446	457.362
	38.6		57.5926	81.4126	465.83	53.5563
	32.9		111.107	157.109	289.345	3.23148
	28.1		137.094	193.868	191.425	19.7495
	24		188.992	171.315	136.51	20.9869
	20.4		224.125	148.358	103.453	18.0135
	17.4		241.605	129.747	80.458	14.2001
	14.9		258.51	117.083	83.951	14.6979
	12.7		261.89	104.977	68.644	14.8351
	10.8		263.98	97.5807	58.4995	15.7395
	9.24		265.435	92.8219	51.8475	12.3284
	7.88		264.605	89.2157	46.545	13.5072
	6.72		262.94	84.5841	41.8255	12.047
	5.74		261.705	82.3709	41.286	11.7507
	4.89		258.325	78.8071	38.8015	9.87192
	4.18		256.92	76.7777	36.7505	11.2904
	3.56		254.88	75.7736	34.9935	10.7275
	3.04		252.94	74.8968	34.0965	9.27229
	2.59		250.38	73.8927	33.8335	9.12663
	2.21		248.185	73.73	33.508	10.3139
	1.89		245.545	70.0531	33.411	9.3027
	1.61		243.62	70.0884	32.2825	8.72358
	1.37		242.275	68.6106	30.149	9.43563
	1.17		239.45	69.4945	30.518	6.72317
	1		238.4	68.4055	30.2915	7.91606

## Sheet: PcaLOOL9
	Angular Frequency (1/s)	Tested protein (0.1 mg/ml)	Storage modulus, G’ (Pa)	Standard deviation G’ (Pa)	Loss modulus, G’’ (Pa)	Standard deviation G’’ (Pa)	Substrate	Substrate loading (%w/v)	pH
	100	PcaLOOL9	221.032	196.969	6462.8	199.016	CNF	0.6	5
	85.3		203.638	187.831	4033.03	115.004
	72.8		192.089	187.3	2532.83	68.038
	62.1		183.73	181.292	1594.37	45.1613
	53		184.05	192.499	1014.3	8.2456
	45.2		182.65	185	649.237	1.97166
	38.6		205.032	158.991	427.623	6.02941
	32.9		224.367	137.876	284.397	13.5892
	28.1		235.487	127.911	201.77	16.2667
	24		248.267	126.767	142.05	16.08
	20.4		254.62	121.437	108.717	19.2337
	17.4		253.67	120.903	87.028	18.5728
	14.9		260.273	120.236	86.273	18.2724
	12.7		257.71	113.152	68.845	18.8619
	10.8		254.167	114.037	58.7023	18.8649
	9.24		253.573	115.694	51.7817	17.8562
	7.88		250.707	112.22	45.7343	15.9318
	6.72		249.223	112.575	41.2223	15.756
	5.74		245.413	111.737	39.4037	14.8301
	4.89		243.913	111.283	37.5203	14.4114
	4.18		240.347	110.701	36.6353	14.6229
	3.56		238.317	109.005	32.887	13.7365
	3.04		237.053	106.217	32.9167	14.2584
	2.59		233.547	107.079	31.253	13.1959
	2.21		231.59	105.249	32.1363	13.2077
	1.89		230.103	105.557	30.713	12.499
	1.61		228.39	103.92	29.3023	12.6012
	1.37		226.157	103.205	28.6797	11.7391
	1.17		224.253	102.229	27.5967	12.3374
	1		222.68	101.658	27.6987	12.589
	Angular Frequency (1/s)	Tested protein (0.25 mg/ml)	Storage modulus, G’ (Pa)	Standard deviation G’ (Pa)	Loss modulus, G’’ (Pa)	Standard deviation G’’ (Pa)	Substrate	Substrate loading (%w/v)	pH
	100	PcaLOOL9	405.145	701.182	6298.07	127.859	CNF	0.6	5
	85.3		299.427	518.258	4171.47	83.8369
	72.8		229.973	398.101	2557.3	60.9491
	62.1		93.1608	161.219	1590.63	80.8097
	53		74.6089	129.134	1043.45	64.2571
	45.2		73.6166	127.447	685.84	31.0426
	38.6		181.698	177.009	456.71	4.98597
	32.9		298.23	143.666	322.86	6.25118
	28.1		364.15	110.57	238.087	5.04517
	24		410.043	85.6991	183.423	5.98649
	20.4		431.047	70.0261	147.63	5.964
	17.4		441.4	61.0433	123.24	6.23988
	14.9		453.017	54.1183	125.047	6.26692
	12.7		452.057	48.863	107.387	6.41888
	10.8		448.677	45.8405	95.2613	5.96524
	9.24		444.27	45.4558	85.818	6.84565
	7.88		439.123	44.3849	79.8933	4.80223
	6.72		434.367	44.4245	75.173	5.45583
	5.74		431.16	42.6934	69.8657	6.34949
	4.89		426.057	44.196	67.4607	5.76837
	4.18		419.88	42.2674	64.8847	4.83959
	3.56		414.457	41.4405	62.8723	5.22405
	3.04		411.03	41.4808	59.734	3.98929
	2.59		405.93	40.5186	57.0017	4.43555
	2.21		401.4	39.7853	55.4163	4.63091
	1.89		397.117	40.0705	54.6047	4.98922
	1.61		393.41	39.8924	53.2923	4.75765
	1.37		390.147	39.9521	51.7567	4.91868
	1.17		386.583	39.0765	51.0957	3.8833
	1		384.053	39.5737	49.6937	5.00705
	Angular Frequency (1/s)	Tested protein (0.5 mg/ml)	Storage modulus, G’ (Pa)	Standard deviation G’ (Pa)	Loss modulus, G’’ (Pa)	Standard deviation G’’ (Pa)	Substrate	Substrate loading (%w/v)	pH
	100	PcaLOOL9	0.332145	0.00855015	6642.88	171.043	CNF	0.6	5
	85.3		0.217925	0.00381244	4358.48	76.2182
	72.8		0.136355	0.00267849	2727.07	53.5646
	62.1		0.091749	0.00427218	1834.97	85.4674
	53		660.354	763.22	587.233	681.833
	45.2		693.296	463.669	175.222	350.352
	38.6		450	258.074	116.167	232.276
	32.9		222.367	174.802	164.397	189.846
	28.1		61.1656	122.31	221.27	14.7148
	24		74.6773	149.342	141.845	28.5376
	20.4		85.1429	170.278	93.364	31.7167
	17.4		98.0074	175.656	67.661	34.5208
	14.9		114.272	174.349	68.7178	35.9224
	12.7		123.247	174.958	51.8877	33.7521
	10.8		128.79	171.671	42.777	31.8709
	9.24		134.424	171.091	35.5675	32.1894
	7.88		137.572	170.34	32.0083	30.7813
	6.72		138.541	168.777	29.1497	29.8656
	5.74		138.705	166.772	26.0218	28.8167
	4.89		138.259	165.062	23.4958	25.9021
	4.18		137.94	161.376	22.8298	25.0214
	3.56		136.965	159.111	22.5465	25.3816
	3.04		136.004	158.603	21.9159	23.7184
	2.59		134.821	157.133	20.7987	23.2416
	2.21		134.293	155.345	20.7469	21.9457
	1.89		132.706	153.471	19.7706	21.7017
	1.61		132.45	152.617	19.5329	20.1468
	1.37		130.307	151.492	19.014	19.9734
	1.17		129.977	150.008	18.0258	18.7718
	1		128.512	148.628	18.3487	19.5303
	Angular Frequency (1/s)	Tested protein (1 mg/ml)	Storage modulus, G’ (Pa)	Standard deviation G’ (Pa)	Loss modulus, G’’ (Pa)	Standard deviation G’’ (Pa)	Substrate	Substrate loading (%w/v)	pH
	100	PcaLOOL9	0.32881	0.00903608	6576.23	180.792	CNF	0.6	5
	85.3		0.211267	0.00728045	4225.37	145.552
	72.8		0.132827	0.00627949	2656.5	125.601
	62.1		0.083719	0.00536716	1674.37	107.34
	53		13.3027	22.9456	1081.27	56.5166
	45.2		53.9767	93.4297	692.523	17.5444
	38.6		114.007	115.993	454.647	7.27971
	32.9		185.111	162.087	308.26	18.2125
	28.1		238.606	169.868	218.633	18.9247
	24		291.74	153.982	164.253	22.6324
	20.4		323.83	142.654	126.277	21.4452
	17.4		344.013	132.841	101.477	21.4074
	14.9		364.843	117.718	103.277	16.8769
	12.7		369.817	111.417	88.2063	18.2063
	10.8		373.2	108.641	77.1267	16.117
	9.24		373.287	102.27	70.5097	14.609
	7.88		374.083	98.4429	65.0997	15.9404
	6.72		372.667	96.4251	60.0067	16.1093
	5.74		369.147	93.2177	58.012	13.2475
	4.89		367.8	92.1535	54.958	11.5566
	4.18		363.307	89.2766	53.884	11.9022
	3.56		361.903	86.4401	52.6763	13.2432
	3.04		357.63	85.9217	49.7857	12.4038
	2.59		354.613	84.6171	48.8397	12.865
	2.21		352.58	83.8576	48.2787	11.4548
	1.89		349.027	83.4312	46.766	11.0593
	1.61		345.573	83.1557	45.854	10.4959
	1.37		341.873	80.4124	45.1847	10.7301
	1.17		338.893	80.0642	43.97	11.934
	1		336.487	79.3109	44.2147	9.73775
	Angular Frequency (1/s)	Tested protein (2 mg/ml)	Storage modulus, G’ (Pa)	Standard deviation G’ (Pa)	Loss modulus, G’’ (Pa)	Standard deviation G’’ (Pa)	Substrate	Substrate loading (%w/v)	pH
	100	PcaLOOL9	0.335975	0.0183221	6719.47	366.358	CNF	0.6	5
	85.3		0.214545	0.00745805	4290.95	149.126
	72.8		0.13536	0.00736983	2707.25	147.363
	62.1		0.0867955	0.0037011	1735.9	74.0085
	53		0.0567422	0.00151783	1134.85	30.3377
	45.2		0.0374625	0.00171854	749.252	34.3639
	38.6		0.023624	0.00102821	472.48	20.5641
	32.9		0.0147615	0.00113361	295.222	22.6772
	28.1		0.0093917	0.00106516	187.835	21.3029
	24		0.005945	0.000751834	118.898	15.0384
	20.4		17.5401	15.4474	80.7523	8.86504
	17.4		35.2553	26.8704	56.6445	8.62356
	14.9		50.5079	35.3405	55.5375	5.81986
	12.7		60.5707	35.041	42.6553	6.82671
	10.8		66.7548	30.398	31.941	5.79101
	9.24		71.366	32.2392	25.5945	7.46894
	7.88		75.8705	33.8899	22.6665	3.84445
	6.72		76.3697	34.995	19.6465	5.07444
	5.74		78.2653	33.5723	16.8815	4.26034
	4.89		79.84	33.0369	15.9005	2.67817
	4.18		79.0995	34.4107	14.5642	4.90842
	3.56		79.2837	33.8901	14.8159	5.42681
	3.04		78.9297	32.7006	13.6905	4.94447
	2.59		78.1268	31.363	13.5625	3.45102
	2.21		77.6315	32.484	12.5004	2.91503
	1.89		77.2255	32.2608	12.8263	3.62179
	1.61		76.9428	30.9468	12.8863	3.29282
	1.37		75.4325	30.8044	12.6354	3.53866
	1.17		75.273	30.7525	11.8937	3.67949
	1		74.326	30.9715	12.6303	4.16907
	Angular Frequency (1/s)	Tested protein (0.1 mg/ml)	Storage modulus, G’ (Pa)	Standard deviation G’ (Pa)	Loss modulus, G’’ (Pa)	Standard deviation G’’ (Pa)	Substrate	Substrate loading (%w/v)	pH
	100	PcaLOOL9	169.992	293.884	6396.2	79.9886	CNF	0.6	3.5
	85.3		167.859	290.396	4002.77	39.9331
	72.8		214.965	237.602	2521.8	27.1612
	62.1		247.393	225.523	1610.27	45.0486
	53		279.651	241.893	1037.4	30.1829
	45.2		335.993	181.257	684.093	31.29
	38.6		381.167	156.156	462.23	31.3989
	32.9		411.733	140.809	326.027	31.2844
	28.1		429.17	129.502	235.907	31.9803
	24		441.893	126.721	178.787	26.8972
	20.4		448.467	124.31	147.8	30.5168
	17.4		453.4	117.962	123.39	30.4315
	14.9		463.937	121.341	121.807	29.0996
	12.7		456.41	117.049	104.999	28.7354
	10.8		451.99	116.109	95.8263	25.1103
	9.24		448.327	113.728	84.6113	25.6248
	7.88		443.067	111.374	78.8187	27.4997
	6.72		437.643	108.377	76.039	26.1506
	5.74		434.257	107.296	70.7127	23.7817
	4.89		427.387	105.928	68.1113	24.3518
	4.18		424.247	104.04	64.4077	22.0714
	3.56		418.293	101.592	62.479	23.0347
	3.04		414.307	99.8318	60.1923	21.9673
	2.59		409.713	98.8707	57.986	20.0838
	2.21		406.043	97.9138	57.5683	20.0041
	1.89		401.957	96.7181	56.221	18.6549
	1.61		397.913	96.1359	54.3313	18.3346
	1.37		394.077	94.0267	53.3493	17.62
	1.17		391.527	93.2055	51.7893	16.4171
	1		388.13	91.9702	51.1357	16.6356
	Angular Frequency (1/s)	Tested protein (0.25 mg/ml)	Storage modulus, G’ (Pa)	Standard deviation G’ (Pa)	Loss modulus, G’’ (Pa)	Standard deviation G’’ (Pa)	Substrate	Substrate loading (%w/v)	pH
	100	PcaLOOL9	656.925	1137.16	7310.93	1048.85	CNF	0.6	3.5
	85.3		2482.85	3053.42	2911.63	2543.66
	72.8		1740.08	2034.88	1834.43	1603.17
	62.1		1328.9	1488.49	1219.85	1078.05
	53		997.54	1061.28	809.369	720.743
	45.2		759.509	754.331	535.565	477.883
	38.6		552.975	499.509	329.716	287.594
	32.9		407.555	353.053	211.273	182.962
	28.1		342.241	237.642	152.496	132.202
	24		244.407	276.009	180.293	17.3
	20.4		255.882	255.628	123.863	19.8262
	17.4		271.025	238.218	97.067	25.097
	14.9		295.194	205.624	98.566	23.466
	12.7		304.057	179.969	82.7733	24.1005
	10.8		310.387	161.452	71.8473	23.1922
	9.24		312.84	147.364	62.8077	21.3486
	7.88		314.72	138.861	58.4167	20.9989
	6.72		314.517	130.415	54.431	20.2103
	5.74		313.54	125.694	49.7303	17.9457
	4.89		312.957	120.758	48.1647	18.3273
	4.18		310.16	117.887	46.9153	18.2171
	3.56		307.86	114.67	45.496	17.3926
	3.04		305.057	111.333	43.058	17.1472
	2.59		302.327	109.587	42.87	16.4628
	2.21		299.72	108.551	41.3593	15.4224
	1.89		297.113	106.898	40.1803	15.1647
	1.61		294.437	105.685	38.8483	15.3469
	1.37		292.463	104.313	38.5193	14.2332
	1.17		289.44	103.445	37.4783	13.7858
	1		287.773	102.103	36.3523	13.779
	Angular Frequency (1/s)	Tested protein (0.5 mg/ml)	Storage modulus, G’ (Pa)	Standard deviation G’ (Pa)	Loss modulus, G’’ (Pa)	Standard deviation G’’ (Pa)	Substrate	Substrate loading (%w/v)	pH
	100	PcaLOOL9	0.40263	0.0103134	8052.57	206.291	CNF	0.6	3.5
	85.3		1943.72	3366.14	3676.63	3184.07
	72.8		3805.4	164.939	0.19027	0.00825184
	62.1		2865.77	140.424	0.14329	0.007019
	53		2091.87	111.516	0.104591	0.00557403
	45.2		1535.13	84.9913	0.0767563	0.00425102
	38.6		1023.34	67.4763	0.0511677	0.00337484
	32.9		673.91	51.8251	0.0336957	0.00259101
	28.1		447.24	40.8759	0.022362	0.00204353
	24		287.5	31.7312	0.014375	0.00158686
	20.4		68.6523	118.895	113.133	99.2073
	17.4		0.0056028	0.000997165	112.058	19.9446
	14.9		0.0034384	0.000476972	68.7687	9.53894
	12.7		0.59232	1.02224	40.7373	3.81191
	10.8		10.29	11.1836	26.016	1.50324
	9.24		25.8287	10.0285	20.8967	1.40242
	7.88		38.1357	8.23142	16.1143	0.616688
	6.72		45.5053	8.03334	14.8803	1.19415
	5.74		51.5157	7.31652	12.004	0.727177
	4.89		55.587	7.0526	12.3397	1.67396
	4.18		57.5863	7.0074	10.7917	0.648062
	3.56		59.896	6.63562	10.8812	0.950122
	3.04		59.966	6.46744	9.99943	0.367694
	2.59		61.2493	6.32871	9.23823	1.58288
	2.21		61.984	6.50851	9.9234	0.73451
	1.89		62.3413	6.53097	9.38523	1.62267
	1.61		61.7337	7.34608	9.27523	0.324812
	1.37		61.428	6.12445	8.53157	0.945448
	1.17		61.3637	6.58482	8.9068	0.617147
	1		61.6777	5.56171	8.6907	0.856694
	Angular Frequency (1/s)	Tested protein (1 mg/ml)	Storage modulus, G’ (Pa)	Standard deviation G’ (Pa)	Loss modulus, G’’ (Pa)	Standard deviation G’’ (Pa)	Substrate	Substrate loading (%w/v)	pH
	100	PcaLOOL9	0.373435	0.0375499	7468.68	751.047	CNF	0.6	3.5
	85.3		1378.25	2756.03	3474.89	2356.19
	72.8		937.287	1874.28	2239.42	1532.95
	62.1		1202.84	1392.81	877.16	1016.43
	53		811.103	942.066	561.116	650.65
	45.2		539.506	629.105	362.569	420.841
	38.6		383.329	419.273	231.004	267.324
	32.9		173.686	268.595	248.332	170.182
	28.1		141.345	182.657	158.172	106.352
	24		120.458	139.459	100.061	68.3334
	20.4		81.3487	114.265	112.208	33.6294
	17.4		105.065	114.193	81.9933	15.5699
	14.9		133.114	125.603	74.8738	16.5911
	12.7		143.6	123.511	57.7925	16.7541
	10.8		158.747	117.844	48.3655	16.224
	9.24		167.15	112.042	42.58	15.5289
	7.88		170.516	109.182	35.405	15.6891
	6.72		173.959	107.106	32.4495	16.6375
	5.74		176.379	104.947	31.0135	14.8341
	4.89		179.694	101.938	28.743	14.0103
	4.18		178.627	99.3975	28.1292	13.918
	3.56		178.53	97.9678	26.4295	13.9783
	3.04		176.885	96.4618	25.9642	13.4716
	2.59		176.783	96.0892	24.6397	13.6107
	2.21		176.375	94.9719	23.8645	13.23
	1.89		175.016	94.2473	22.579	12.0662
	1.61		174.075	93.0876	23.1373	12.6673
	1.37		172.574	91.52	22.676	12.3822
	1.17		171.806	91.4066	22.88	12.0804
	1		170.093	90.4962	22.0735	11.8291
	Angular Frequency (1/s)	Tested protein (2 mg/ml)	Storage modulus, G’ (Pa)	Standard deviation G’ (Pa)	Loss modulus, G’’ (Pa)	Standard deviation G’’ (Pa)	Substrate	Substrate loading (%w/v)	pH
	100	PcaLOOL9	0.330923	0.0181063	6618.47	362.226	CNF	0.6	3.5
	85.3		0.208247	0.0132309	4164.9	264.664
	72.8		0.13107	0.00917937	2621.33	183.543
	62.1		0.082973	0.00634662	1659.47	126.911
	53		4.95107	8.48006	1064.51	96.5494
	45.2		33.8235	58.5229	687.363	63.066
	38.6		54.112	93.6849	448.853	48.553
	32.9		68.6064	118.805	290.297	28.7405
	28.1		78.0964	135.25	193.717	19.5679
	24		87.8155	151.273	124.647	19.0337
	20.4		98.3485	151.918	86.179	22.2864
	17.4		106.159	156.567	64.4817	21.7136
	14.9		119.853	152.427	66.176	26.7449
	12.7		126.233	144.031	55.5823	22.3366
	10.8		131.353	141.021	43.1043	23.079
	9.24		133.226	140.524	35.8173	20.8482
	7.88		135.668	135.843	31.8197	20.6168
	6.72		135.7	134.253	29.5513	19.6101
	5.74		136.249	132.642	26.4563	20.9573
	4.89		136.293	131.192	24.3637	18.0945
	4.18		134.573	131.245	23.969	19.513
	3.56		134.032	128.006	23.3597	19.0104
	3.04		131.551	127.496	21.297	16.0446
	2.59		131.022	125.121	20.8887	16.9216
	2.21		129.6	123.613	20.2598	17.0762
	1.89		129.003	121.449	19.4432	16.3203
	1.61		127.558	120.832	19.9577	15.6684
	1.37		126.764	119.697	18.9864	15.8836
	1.17		125.535	119.379	19.5873	15.6689
	1		125.14	117.478	18.6769	15.3469

## Sheet: PcaLOOL12
	Angular Frequency (1/s)	Tested protein (0.25 mg/ml)	Storage modulus, G’ (Pa)	Standard deviation G’ (Pa)	Loss modulus, G’’ (Pa)	Standard deviation G’’ (Pa)	Substrate	Substrate loading (%w/v)	pH
	100	PcaLOOL12	0.351707	0.043959	7034.07	879.155	CNF	0.6	5
	85.3		0.229117	0.0310853	4582.4	621.722
	72.8		0.146833	0.0246338	2936.67	492.752
	62.1		775.759	1343.5	1170.64	1021.85
	53		521.072	902.423	768.059	679.635
	45.2		649.897	568.495	214.479	371.404
	38.6		233.279	404.01	318.515	281.823
	32.9		172.967	251.534	196.031	170.402
	28.1		136.987	153.892	130.535	113.174
	24		62.6244	72.3645	151.94	29.7925
	20.4		88.7492	84.5147	103.387	6.09133
	17.4		107.898	98.0717	76.013	8.80746
	14.9		132.478	87.774	80.2033	6.40176
	12.7		146.818	75.3067	64.032	10.6634
	10.8		154.57	68.3348	51.9363	9.58035
	9.24		161.608	63.879	44.4633	9.83561
	7.88		164.937	59.783	38.9027	7.68069
	6.72		165.64	54.0557	36.19	7.36796
	5.74		165.467	53.4732	35.475	9.46235
	4.89		167.937	50.3975	31.5797	10.8155
	4.18		166.433	47.3381	28.5703	8.06055
	3.56		164.863	46.9479	29.0573	7.70262
	3.04		163.22	44.9723	27.1163	7.72587
	2.59		162.747	44.1002	26.2607	8.26118
	2.21		160.997	43.3356	26.1443	7.82701
	1.89		159.193	41.7261	24.2393	6.61807
	1.61		158.21	42.4993	24.3113	8.20297
	1.37		156.997	40.5794	22.8733	8.2686
	1.17		156.043	39.559	22.4823	7.3268
	1		155.57	39.5914	21.5993	6.00826
	Angular Frequency (1/s)	Tested protein (0.5 mg/ml)	Storage modulus, G’ (Pa)	Standard deviation G’ (Pa)	Loss modulus, G’’ (Pa)	Standard deviation G’’ (Pa)	Substrate	Substrate loading (%w/v)	pH
	100	PcaLOOL12	355.767	615.6	6930.03	288.96	CNF	0.6	5
	85.3		227.297	393.299	4484.33	186.944
	72.8		152.343	263.616	2817.6	174.96
	62.1		10.6674	18.3161	1771.33	177.381
	53		0.0566927	0.00594657	1133.83	118.963
	45.2		0.0361757	0.00365877	723.517	73.1808
	38.6		24.5401	42.4637	459.077	40.7496
	32.9		47.5601	82.3503	296.08	16.5872
	28.1		69.146	90.1128	194.79	6.46527
	24		114.417	65.5367	139.42	2.97975
	20.4		146.453	38.8805	105.763	7.50451
	17.4		168.45	18.9746	82.051	6.22477
	14.9		186.91	3.81367	83.464	7.25281
	12.7		195.493	12.109	66.0107	6.76576
	10.8		200.153	19.8867	56.9523	7.19307
	9.24		200.82	25.4791	48.304	6.50605
	7.88		202.363	32.5061	42.2627	4.94923
	6.72		202.087	36.2442	38.901	4.62458
	5.74		201.857	38.546	36.7017	5.78036
	4.89		200.897	38.9409	35.5553	4.7992
	4.18		198.137	38.1778	32.7757	4.10702
	3.56		197.557	41.8457	30.3583	6.60436
	3.04		195.46	41.6051	29.2957	5.50678
	2.59		193.193	41.8172	27.859	4.25848
	2.21		193.08	42.3889	27.2393	4.67371
	1.89		190.45	42.0293	26.1913	3.97462
	1.61		188.957	42.3501	25.5027	3.75579
	1.37		187.837	44.3228	24.8537	5.46504
	1.17		187.223	42.0614	24.0567	5.81167
	1		184.783	42.0679	24.5543	5.32714
	Angular Frequency (1/s)	Tested protein (1 mg/ml)	Storage modulus, G’ (Pa)	Standard deviation G’ (Pa)	Loss modulus, G’’ (Pa)	Standard deviation G’’ (Pa)	Substrate	Substrate loading (%w/v)	pH
	100	PcaLOOL12	0.345377	0.041255	6907.57	825.083	CNF	0.6	5
	85.3		0.228147	0.0243306	4562.9	486.653
	72.8		19.5032	33.5168	2880.5	392.337
	62.1		0.0937313	0.0148299	1874.6	296.617
	53		0.0619027	0.0097401	1238.07	194.79
	45.2		316.115	500.059	522.968	464.316
	38.6		88.7579	153.687	515.833	36.8859
	32.9		133.824	231.762	326.17	23.4122
	28.1		166.036	269.272	221.24	34.261
	24		241.969	241.846	169.887	34.752
	20.4		289.71	219.043	132.877	35.4767
	17.4		321.643	203.355	109.977	34.5086
	14.9		348.53	194.969	114.348	33.8826
	12.7		360.963	183.817	96.644	32.7328
	10.8		363.48	176.235	87.657	32.2917
	9.24		366.927	167.172	76.9697	31.9678
	7.88		365.903	162.851	70.924	29.6027
	6.72		364.857	158.945	65.7423	28.7651
	5.74		363.353	155.255	62.718	30.2571
	4.89		360.493	150.667	60.5783	27.8581
	4.18		356.813	147.408	59.118	26.4002
	3.56		353.13	144.165	55.09	27.2196
	3.04		348.813	141.841	53.7273	24.8914
	2.59		346.353	139.228	50.788	24.3957
	2.21		341.9	137.48	50.0907	23.7419
	1.89		339.74	135.749	47.737	23.1947
	1.61		336.757	133.567	46.6873	22.1995
	1.37		333.697	130.808	46.523	20.3681
	1.17		330.553	129.934	44.7123	20.571
	1		328.29	128.257	43.9407	19.2501
	Angular Frequency (1/s)	Tested protein (2 mg/ml)	Storage modulus, G’ (Pa)	Standard deviation G’ (Pa)	Loss modulus, G’’ (Pa)	Standard deviation G’’ (Pa)	Substrate	Substrate loading (%w/v)	pH
	100	PcaLOOL12	191.732	331.513	6603.93	118.45	CNF	0.6	5
	85.3		157.976	273.235	4336.67	241.438
	72.8		127.447	220.501	2721.13	163.081
	62.1		103.035	178.293	1822.57	212.972
	53		540.129	706.065	774.856	689.95
	45.2		396.888	480.809	510.952	459.143
	38.6		75.3743	130.506	490.167	68.2467
	32.9		71.7301	124.214	292.71	17.5895
	28.1		93.4187	107.453	190.87	12.7583
	24		142.228	67.8862	133.887	14.8421
	20.4		184.61	54.8502	102.179	13.9614
	17.4		204.84	50.605	78.1043	14.8859
	14.9		228.06	63.3019	82.5833	15.1867
	12.7		237.18	69.1232	68.897	11.4243
	10.8		240.7	75.3297	56.1567	12.5839
	9.24		242.363	79.3778	49.6313	13.4181
	7.88		244.8	81.1862	43.1673	12.6608
	6.72		243.703	82.7284	40.294	11.1441
	5.74		243.103	83.6951	37.9753	11.5772
	4.89		242.923	83.5916	37.2287	10.4333
	4.18		241.313	82.3092	33.851	11.377
	3.56		237.573	83.6785	33.2967	11.4804
	3.04		236.233	83.3151	32.12	10.2999
	2.59		234.073	82.3718	32.5537	12.298
	2.21		232.53	82.9968	31.1663	9.52803
	1.89		231.88	82.0543	31.509	9.77849
	1.61		229.06	80.9148	29.034	9.55226
	1.37		227.133	81.0622	29.5583	9.57222
	1.17		225.233	80.1494	28.933	9.4034
	1		224.703	80.0733	29.2753	10.2548
	Angular Frequency (1/s)	Tested protein (0.25 mg/ml)	Storage modulus, G’ (Pa)	Standard deviation G’ (Pa)	Loss modulus, G’’ (Pa)	Standard deviation G’’ (Pa)	Substrate	Substrate loading (%w/v)	pH
	100	PcaLOOL12	0.35298	0.0141035	7059.57	282.061	CNF	0.6	3.5
	85.3		0.237333	0.0123266	4746.63	246.478
	72.8		0.151293	0.0115122	3025.87	230.281
	62.1		792.7	1372.82	1331.04	1156.48
	53		1054.49	920.098	429.686	744.101
	45.2		755.915	660.248	293.368	508.03
	38.6		469.932	411.031	174.84	302.771
	32.9		287.908	251.821	102.598	177.667
	28.1		93.7472	162.356	144.535	126.901
	24		25.1052	43.4708	144.607	9.9257
	20.4		41.8928	72.5532	91.7	13.8531
	17.4		70.0203	74.4474	67.7517	13.4778
	14.9		101.946	66.205	70.8827	13.367
	12.7		118.658	60.8765	53.68	11.9059
	10.8		129.58	58.4538	43.1737	11.8102
	9.24		135.661	55.7261	38.5933	11.3838
	7.88		140.778	53.6386	33.538	10.445
	6.72		144.24	50.5287	30.003	9.61744
	5.74		144.837	49.258	26.888	10.8914
	4.89		145.913	47.7496	27.2477	9.56494
	4.18		146.42	47.4563	23.8763	8.31362
	3.56		145.38	45.8583	23.3497	8.10531
	3.04		145	45.4562	22.756	9.00247
	2.59		143.873	44.6049	22.1307	7.90668
	2.21		143.253	43.4885	21.5053	6.66213
	1.89		141.53	43.0675	20.719	7.40747
	1.61		140.833	42.1337	20.3383	7.00886
	1.37		140.29	42.3344	19.2223	6.52051
	1.17		139.18	41.511	19.474	6.29353
	1		138.057	40.9523	18.995	5.65693
	Angular Frequency (1/s)	Tested protein (0.5 mg/ml)	Storage modulus, G’ (Pa)	Standard deviation G’ (Pa)	Loss modulus, G’’ (Pa)	Standard deviation G’’ (Pa)	Substrate	Substrate loading (%w/v)	pH
	100	PcaLOOL12	0.33158	0.00407294	6631.6	81.4587	CNF	0.6	3.5
	85.3		0.22126	0.00240416	4425.2	47.9418
	72.8		0.138775	0.00125158	2775.4	25.0316
	62.1		0.095704	0.000346482	1914.1	6.92965
	53		665.983	941.749	658.383	931
	45.2		916.275	14.8987	0.0458135	0.000744583
	38.6		281.473	398.025	269.469	381.047
	32.9		0.0160115	0.000514067	320.225	10.2884
	28.1		0.00972065	8.08223e-05	194.415	1.61927
	24		32.0318	43.7447	128.58	12.8269
	20.4		86.6315	41.5333	94.913	13.0631
	17.4		118.7	40.0512	73.2905	11.4926
	14.9		145.875	45.5447	75.9865	10.4489
	12.7		158.445	44.5548	60.853	11.103
	10.8		166.61	44.0386	50.2555	11.0952
	9.24		171.03	42.7941	42.8835	8.8848
	7.88		175.86	43.4588	38.663	10.2658
	6.72		175.36	41.2809	34.9955	9.68524
	5.74		176.82	38.4383	32.6595	7.44796
	4.89		176.565	40.1566	30.709	7.65514
	4.18		175.655	40.199	29.1365	8.09284
	3.56		173.36	41.097	26.932	6.10516
	3.04		173.145	38.7424	26.301	5.51826
	2.59		172.01	38.9474	25.6655	4.99854
	2.21		170.525	37.8797	25.895	4.30345
	1.89		169.435	36.6069	24.416	5.15622
	1.61		168.1	36.3736	23.934	4.59054
	1.37		165.385	35.6594	22.932	4.27658
	1.17		164.245	36.3099	22.3525	4.29992
	1		163.52	35.1856	22.647	3.70241
	Angular Frequency (1/s)	Tested protein (1 mg/ml)	Storage modulus, G’ (Pa)	Standard deviation G’ (Pa)	Loss modulus, G’’ (Pa)	Standard deviation G’’ (Pa)	Substrate	Substrate loading (%w/v)	pH
	100	PcaLOOL12	0.346483	0.0173163	6929.77	346.325	CNF	0.6	3.5
	85.3		0.227673	0.00643944	4553.47	128.874
	72.8		0.143473	0.00464216	2869.43	92.7328
	62.1		0.0962333	0.00111121	1924.67	22.2579
	53		0.0637453	0.00363721	1274.9	72.756
	45.2		303.281	525.227	545.835	476.452
	38.6		0.0255527	0.0014697	511.053	29.394
	32.9		0.0156983	0.000164795	313.97	3.29404
	28.1		51.7422	46.0044	208.643	16.3601
	24		122.113	60.9169	156.353	14.6065
	20.4		172.833	60.9944	120.217	13.7017
	17.4		207.06	60.2501	95.855	12.5991
	14.9		235.01	57.1144	96.3977	10.7597
	12.7		246.903	56.7536	79.8287	10.1287
	10.8		254.063	57.1993	69.5557	9.2061
	9.24		258.847	56.7963	60.794	9.39355
	7.88		261.22	56.7379	54.941	8.47106
	6.72		262.05	56.6914	50.8277	8.45121
	5.74		262.18	55.3761	48.2307	6.44157
	4.89		259.677	54.7572	45.8517	6.90519
	4.18		258.443	53.925	43.5463	7.74702
	3.56		254.523	55.189	40.6627	7.26684
	3.04		254.383	54.4303	38.7927	6.62983
	2.59		251.81	53.8184	38.6303	5.94674
	2.21		248.83	53.7616	36.5967	6.45865
	1.89		246.47	51.2491	36.273	6.79752
	1.61		244.837	52.5391	35.0337	6.72969
	1.37		242.827	52.3707	33.94	5.42485
	1.17		240.83	51.8911	33.2747	6.23861
	1		239.303	50.4595	32.7513	6.55492
	Angular Frequency (1/s)	Tested protein (2 mg/ml)	Storage modulus, G’ (Pa)	Standard deviation G’ (Pa)	Loss modulus, G’’ (Pa)	Standard deviation G’’ (Pa)	Substrate	Substrate loading (%w/v)	pH
	100	PcaLOOL12	0.330987	0.00581595	6619.73	116.401	CNF	0.6	3.5
	85.3		0.217127	0.00821706	4342.6	164.339
	72.8		0.137033	0.00557547	2740.67	111.509
	62.1		0.0927407	0.00948203	1854.8	189.629
	53		927.217	802.964	348.513	603.522
	45.2		659.451	571.287	219.473	380.053
	38.6		411.467	357.449	141.041	244.236
	32.9		136.423	236.266	199.937	177.319
	28.1		0.0105399	0.00252355	210.8	50.4762
	24		6.33996	6.12672	134.583	30.5155
	20.4		37.5517	34.0245	90.412	13.2402
	17.4		53.2634	52.7607	61.8027	8.33875
	14.9		71.3195	70.9712	61.598	8.906
	12.7		77.6168	79.2732	41.0827	11.3285
	10.8		84.302	84.6972	32.921	12.1449
	9.24		86.5938	86.8094	27.3953	12.5277
	7.88		90.6891	87.4851	21.7484	12.4957
	6.72		93.5911	86.374	20.5736	12.5761
	5.74		93.9855	86.4665	19.0099	12.7564
	4.89		95.723	87.5931	15.587	10.7284
	4.18		94.7943	86.2052	15.7846	11.4564
	3.56		94.6823	85.031	15.2854	11.895
	3.04		93.846	84.1006	14.7131	10.9896
	2.59		94.4557	83.8121	13.9497	9.66329
	2.21		94.629	82.0802	14.3155	10.525
	1.89		94.0843	81.8445	14.5281	9.83816
	1.61		92.7613	80.8752	13.3286	10.5995
	1.37		92.5017	81.2127	13.3733	9.44562
	1.17		92.2237	80.4228	12.7728	9.22145
	1		91.762	79.6052	12.9798	8.8858
