# Supplementary material for: Loosenin-Like Proteins from Phanerochaete carnosa Impact Both Cellulose and Chitin Fiber Networks
Source: Appl Environ Microbiol. 2023 Jan 16;89(1):e01863-22. doi: 10.1128/aem.01863-22 (PMC9888185; doi:10.1128/aem.01863-22)
Supplement: Supplemental file 3 — Supplemental file S3. Download aem.01863-22-s0004.xlsx, XLSX file, 0.2 MB [file aem.01863-22-s0004.xlsx]

## Sheet: Controls
	Shear strain (%)	Tested protein	Storage modulus, G’ (Pa)	Standard deviation G’ (Pa)	Loss modulus, G’’ (Pa)	Standard deviation G’’ (Pa)	Shear Stress, τ (Pa)	Standard deviation τ (Pa)	Substrate	Substrate loading (%w/v)	pH
	0.102	N/A (protein blank)	150.767	5.89263	30.3443	8.53782	0.157753	0.00610731	CNF	0.6	5
	0.116		159.453	7.78616	21.7507	5.63254	0.18644	0.00931461
	0.133		161.38	9.48911	22.853	7.65435	0.21768	0.0114942
	0.154		153.85	8.94434	25.2583	2.77071	0.239523	0.0142252
	0.177		162.837	10.0003	26.214	3.09636	0.291697	0.0176267
	0.204		163.233	11.9841	26.8717	6.08296	0.336853	0.0250955
	0.234		160.287	12.21	25.7877	0.879032	0.380567	0.0278216
	0.27		157.983	6.24982	25.52	6.03709	0.4322	0.0183712
	0.311		160.183	9.44686	28.4843	3.07252	0.50583	0.0305122
	0.358		160.547	7.9137	25.2893	2.47868	0.581663	0.0293531
	0.412		160.09	6.34442	22.769	2.29167	0.666117	0.0264647
	0.474		159.513	8.82703	24.1517	3.34053	0.765233	0.0422929
	0.546		160.287	9.42171	25.4953	2.82824	0.88657	0.0526651
	0.629		160.7	8.38085	25.282	2.57639	1.02347	0.0534764
	0.724		160.837	9.52898	24.5983	3.03984	1.17853	0.0710083
	0.834		161.037	7.64666	24.053	2.87709	1.35753	0.0650494
	0.96		161.393	8.39205	24.282	3.20093	1.56647	0.08217
	1.1		160.213	8.79347	24.132	2.97156	1.79077	0.0994347
	1.27		160.443	9.32555	24.3943	3.47205	2.06603	0.121653
	1.47		159.927	9.27996	23.9653	2.86705	2.37053	0.138897
	1.69		159.903	8.44808	24.061	3.14397	2.72853	0.146601
	1.94		159.1	8.24007	24.4117	3.43248	3.1263	0.164873
	2.24		158.247	8.59566	23.699	3.07016	3.57843	0.197058
	2.57		157.483	8.77506	24.215	3.15318	4.10417	0.233218
	2.97		156.093	8.64953	24.086	3.05641	4.6851	0.264941
	3.42		154.363	8.96177	24.0727	3.45027	5.3353	0.31777
	3.93		152.937	9.16305	24.3903	3.11576	6.08717	0.372135
	4.53		150.707	9.20799	24.566	3.49788	6.90983	0.433242
	5.21		148.67	9.01805	24.6527	3.17166	7.854	0.485489
	6		146.503	8.92979	24.685	3.27722	8.91777	0.556087
	6.91		143.687	9.07051	24.8387	3.40977	10.0781	0.654018
	7.96		141.023	9.02027	25.041	3.47738	11.394	0.751783
	9.16		138.26	8.93604	25.3273	3.39106	12.8713	0.855789
	10.5		135.137	8.6628	25.3903	3.39622	14.499	0.955512
	12.1		132.03	8.47478	25.5987	3.44483	16.3343	1.08189
	14		128.807	8.49891	25.795	3.50086	18.3727	1.25694
	16.1		125.337	8.43039	26.0323	3.40702	20.609	1.43901
	18.5		121.187	8.93376	26.4393	3.31991	22.9853	1.74986
	21.3		116.37	10.1157	26.8073	3.27879	25.4777	2.25843
	24.6		109.436	13.1758	27.5723	2.98641	27.734	3.28625
	28.3		96.0617	13.0355	29	4.40742	28.4157	3.69129
	32.6		80.138	14.3608	28.716	3.79283	27.775	4.4823
	37.5		62.3113	11.3609	28.0327	3.29107	25.6647	4.05453
	43.2		47.163	8.51841	26.245	2.62134	23.3443	3.43343
	49.7		35.228	7.45039	23.8323	1.84934	21.214	3.21221
	57.2		26.488	7.20139	21.217	1.29792	19.5443	3.34099
	65.9		19.0227	5.61787	18.722	0.868556	17.7147	2.8105
	75.9		13.9433	4.52762	16.247	0.722938	16.368	2.5063
	87.4		10.369	3.57643	14.0133	0.493386	15.349	2.11592
	100		7.54533	2.41422	12.1943	0.41071	14.5073	1.5876
	Shear strain (%)	Tested protein (0.25 mg/ml)	Storage modulus, G’ (Pa)	Standard deviation G’ (Pa)	Loss modulus, G’’ (Pa)	Standard deviation G’’ (Pa)	Shear Stress, τ (Pa)	Standard deviation τ (Pa)	Substrate	Substrate loading (%w/v)	pH
	0.102	BSA	142.978	71.8902	25.845	8.43682	0.180962	0.0722876	CNF	0.6	5
	0.116		143.392	64.9895	31.2593	15.5043	0.210615	0.0771322
	0.133		144.686	65.7796	32.2757	12.5126	0.244792	0.0891964
	0.154		141.238	75.0873	33.3825	12.0916	0.27569	0.116604
	0.177		143.06	70.2779	34.5865	9.26906	0.321862	0.124802
	0.204		143.068	66.3459	32.5185	11.7103	0.369773	0.136718
	0.234		141.472	69.8827	31.3692	8.61888	0.42067	0.164642
	0.27		142.476	71.6868	32.9125	12.3175	0.488353	0.196056
	0.311		142.678	71.3695	31.1647	11.0979	0.562128	0.224063
	0.358		142.598	72.3674	29.4545	13.2937	0.64584	0.262941
	0.412		143.844	71.1307	31.5038	11.705	0.751277	0.296576
	0.474		143.364	73.4873	30.2787	12.0986	0.86129	0.35295
	0.546		142.514	74.4	30.4005	12.6584	0.986082	0.411721
	0.629		142.958	72.9741	29.436	12.4029	1.13774	0.464964
	0.724		144.118	73.9624	30.058	12.5902	1.32112	0.542616
	0.834		144.102	72.6577	30.1313	11.7557	1.52107	0.613027
	0.96		143.71	72.3744	28.665	12.0757	1.74442	0.703561
	1.1		143.278	72.574	28.616	12.5715	2.00268	0.813202
	1.27		143.206	71.4946	29.1517	12.5981	2.30572	0.922582
	1.47		142.726	71.5143	28.9038	11.9703	2.64555	1.06132
	1.69		141.8	70.854	29.8197	12.3796	3.02937	1.21225
	1.94		140.884	69.9609	29.3128	12.1802	3.46443	1.3778
	2.24		139.844	68.9618	29.1528	12.5426	3.9597	1.56592
	2.57		138.756	67.9273	28.979	12.3668	4.52383	1.77577
	2.97		136.936	66.7675	28.9475	12.0766	5.14225	2.0097
	3.42		135.164	65.489	29.0975	12.218	5.84727	2.27177
	3.93		133.374	64.0405	29.0685	12.2143	6.64568	2.55959
	4.53		131.116	62.507	29.0113	12.0313	7.52562	2.87772
	5.21		128.604	60.7066	28.9372	12.1702	8.50318	3.2221
	6		126.094	58.9344	29.1285	12.1063	9.60778	3.6051
	6.91		123.237	56.9363	29.1675	12.1385	10.821	4.01637
	7.96		120.253	55.0154	29.1545	11.9931	12.1676	4.47244
	9.16		117.136	52.8387	29.2407	11.9137	13.6618	4.9543
	10.5		113.874	50.7045	29.3547	11.8454	15.3108	5.48207
	12.1		110.349	48.6594	29.432	11.8343	17.1075	6.07157
	14		106.671	46.5243	29.509	11.7657	19.0732	6.69828
	16.1		102.697	44.5514	29.6397	11.6138	21.186	7.39804
	18.5		97.9038	42.4102	30.014	11.5418	23.332	8.13051
	21.3		92.1794	40.58	30.2635	11.2436	25.4002	8.95884
	24.6		85.4984	38.924	30.5165	11.0417	27.2903	9.89632
	28.3		75.2522	35.5132	31.1767	11.2785	28.026	10.4556
	32.6		59.8646	25.3351	31.485	11.3967	26.4565	8.88671
	37.5		45.5968	18.096	30.623	10.8275	24.3005	7.65301
	43.2		32.272	11.9804	29.5403	9.93457	21.5915	6.61383
	49.7		22.9104	9.04955	27.1358	8.99853	19.6055	6.29642
	57.2		16.3734	6.79643	24.58	8.25926	18.306	6.0623
	65.9		11.6842	4.88589	21.8377	7.49872	17.3185	5.8148
	75.9		8.56068	3.66168	19.2908	6.65002	16.755	5.63656
	87.4		6.52688	2.89914	16.9065	5.8497	16.4185	5.57564
	101		5.06408	2.41071	14.9395	5.30493	16.343	5.72397
	Shear strain (%)	Tested protein (0.5 mg/ml)	Storage modulus, G’ (Pa)	Standard deviation G’ (Pa)	Loss modulus, G’’ (Pa)	Standard deviation G’’ (Pa)	Shear Stress, τ (Pa)	Standard deviation τ (Pa)	Substrate	Substrate loading (%w/v)	pH
	0.102	BSA	132.572	53.2925	28.5535	5.55407	0.136576	0.0523799	CNF	0.6	5
	0.116		135.192	52.7793	20.1227	12.9662	0.158415	0.0620894
	0.133		136.516	53.1044	20.5212	6.71945	0.184115	0.070746
	0.154		133.409	49.2469	22.7355	8.65507	0.20763	0.0766592
	0.177		134.823	53.4576	23.2353	4.64043	0.241795	0.0943758
	0.204		132.83	51.3735	21.72	8.78749	0.273788	0.105861
	0.234		133.151	49.1161	22.1052	8.49055	0.316147	0.116479
	0.27		133.777	50.3327	24.0102	9.05967	0.366605	0.137382
	0.311		135.151	52.4652	23.8438	7.38421	0.426113	0.164346
	0.358		133.965	52.6943	23.221	7.91702	0.486028	0.190415
	0.412		134.877	50.5917	22.464	7.83223	0.562773	0.210665
	0.474		136.613	52.1509	22.7205	6.95432	0.656353	0.249165
	0.546		135.465	52.4763	22.365	8.30328	0.749297	0.289303
	0.629		135.604	51.1398	21.5445	8.80711	0.862682	0.325746
	0.724		135.767	51.3487	21.5405	7.79052	0.994358	0.375493
	0.834		136.193	51.8018	21.3495	7.17543	1.14828	0.435164
	0.96		135.85	51.7768	21.6055	7.19642	1.31922	0.501114
	1.1		135.362	51.5708	21.44	7.10386	1.51327	0.574368
	1.27		135.325	51.1346	21.6265	7.59539	1.74238	0.656966
	1.47		134.831	51.1771	21.4125	7.91096	1.99837	0.757677
	1.69		134.047	50.0383	21.2183	7.25755	2.2873	0.851909
	1.94		133.166	49.969	21.4915	7.82888	2.61767	0.981283
	2.24		131.801	49.6122	21.3178	7.59671	2.98323	1.12118
	2.57		130.453	49.0175	21.5145	7.7664	3.4012	1.27659
	2.97		129.008	48.2723	21.326	7.58714	3.87335	1.44715
	3.42		127.219	47.5308	21.3165	7.6343	4.39932	1.64155
	3.93		125.511	46.7135	21.3735	7.59853	4.99962	1.85787
	4.53		123.219	45.6236	21.281	7.59585	5.6538	2.09082
	5.21		120.77	44.4172	21.3845	7.61326	6.38507	2.3458
	6		118.243	43.3839	21.3535	7.59694	7.20202	2.63914
	6.91		115.407	42.0623	21.3935	7.64859	8.10085	2.94997
	7.96		112.558	40.7037	21.3853	7.54369	9.104	3.28867
	9.16		109.544	39.2281	21.5463	7.54265	10.2148	3.6542
	10.5		106.492	37.7378	21.4542	7.52449	11.4442	4.0531
	12.1		103.289	36.3061	21.6442	7.45287	12.8003	4.49501
	14		99.5817	34.9065	21.7745	7.31128	14.2364	4.98043
	16.1		93.876	34.7927	23.1728	7.10493	15.5589	5.66946
	18.5		86.596	35.9601	24.5902	7.81079	16.7348	6.5859
	21.3		79.1423	35.6803	25.1813	8.223	17.8477	7.35991
	24.6		68.2645	30.7313	25.8362	8.78333	18.128	7.1604
	28.3		56.7975	25.9388	25.7405	8.58503	17.9245	6.73342
	32.6		44.6282	19.4716	25.1973	8.12911	17.0212	5.62552
	37.5		35.5463	15.429	23.5968	7.22888	16.372	4.90385
	43.2		28.3105	12.4142	21.9102	6.45136	15.8573	4.37148
	49.7		21.3821	9.16748	20.1472	5.66492	14.9637	3.74049
	57.2		15.8934	6.97657	18.2252	4.91068	14.16	3.38529
	65.9		11.4407	5.00996	16.301	4.23948	13.3942	2.95659
	75.9		8.40087	3.8348	14.3889	3.73998	12.875	2.86785
	87.4		5.9184	2.78099	12.6545	3.29187	12.3812	2.8389
	101		4.2472	2.1416	11.2175	2.98903	12.1856	3.0738
	Shear strain (%)	Tested protein (1 mg/ml)	Storage modulus, G’ (Pa)	Standard deviation G’ (Pa)	Loss modulus, G’’ (Pa)	Standard deviation G’’ (Pa)	Shear Stress, τ (Pa)	Standard deviation τ (Pa)	Substrate	Substrate loading (%w/v)	pH
	0.102	BSA	181.08	40.4042	35.207	13.7471	0.18526	0.0422827	CNF	0.6	5
	0.116		189.585	42.6912	32.2613	5.19937	0.222603	0.049476
	0.133		186.208	42.5095	30.8225	3.95592	0.251512	0.056693
	0.154		191.368	41.2307	29.6537	7.33277	0.29712	0.064169
	0.177		189.18	45.4708	29.685	7.49347	0.338278	0.0813588
	0.204		186.02	44.2083	35.3952	9.48069	0.385255	0.0912265
	0.234		191.46	44.3611	35.5973	10.6508	0.456105	0.106533
	0.27		189.792	45.1484	33.814	8.77009	0.519798	0.123979
	0.311		188.91	47.3682	31.5155	7.92451	0.594623	0.149002
	0.358		190.798	45.513	33.0158	5.57903	0.692215	0.163474
	0.412		191.322	46.6551	31.6685	7.51718	0.798162	0.194427
	0.474		191.03	46.9263	32.574	8.38756	0.918335	0.2259
	0.546		192.03	46.5418	32.6445	8.0648	1.0628	0.25769
	0.629		192.805	47.1625	33.8327	8.97448	1.22979	0.30153
	0.724		192.448	47.7154	32.206	8.10296	1.41145	0.350026
	0.834		192.655	48.4704	30.9345	8.01338	1.62512	0.409074
	0.96		192.383	47.1217	30.9895	7.81111	1.86865	0.457991
	1.1		192.11	48.317	31.6625	7.88145	2.1498	0.540483
	1.27		191.642	47.805	31.4378	7.77752	2.4689	0.615642
	1.47		189.895	47.5445	31.6138	8.06044	2.81793	0.705843
	1.69		188.978	47.1028	32.004	8.13092	3.23025	0.80548
	1.94		187.257	47.2127	31.5827	8.54688	3.68518	0.930982
	2.24		185.847	46.9272	31.4725	8.19883	4.21152	1.06434
	2.57		183.368	46.0637	31.6815	8.68026	4.78712	1.20554
	2.97		181.037	45.1722	31.7313	8.63703	5.44437	1.36222
	3.42		177.97	44.3781	31.5703	8.69624	6.16432	1.542
	3.93		174.518	43.2275	31.84	8.92955	6.9662	1.73267
	4.53		170.895	42.1661	31.7463	8.68646	7.85885	1.94628
	5.21		166.7	40.9259	31.7685	8.88222	8.8344	2.17862
	6		162.215	39.5177	31.8345	9.06201	9.9095	2.4281
	6.91		157.23	37.9019	32.037	9.11949	11.0744	2.68678
	7.96		151.95	36.0839	32.1993	9.4311	12.3444	2.95458
	9.16		145.887	34.1457	32.4462	9.71446	13.6767	3.22755
	10.5		138.893	32.2124	32.8553	10.297	15.0448	3.51283
	12.1		130.839	30.3951	33.214	10.7441	16.3927	3.7983
	14		122.017	28.6865	33.7193	11.2474	17.713	4.11479
	16.1		112.085	26.1315	34.6973	12.1966	18.9185	4.34871
	18.5		100.795	22.9781	35.8757	13.8729	19.8925	4.49772
	21.3		88.229	20.7141	37.402	16.5087	20.5798	4.85604
	24.6		74.1595	19.884	37.7975	17.8709	20.6685	5.47768
	28.3		60.6703	18.3641	36.9903	17.7294	20.388	5.95919
	32.6		48.0502	15.0913	35.558	16.7078	19.7503	6.16505
	37.5		37.017	11.8798	33.41	15.4958	18.9542	6.31581
	43.2		28.2445	8.57191	31.002	14.2274	18.3005	6.41613
	49.7		21.2203	6.1514	28.3897	12.9253	17.7452	6.62753
	57.2		16.0008	4.8313	25.6617	11.708	17.3812	6.95979
	65.9		12.1587	3.8983	22.9718	10.6198	17.1775	7.25206
	75.9		9.36637	3.19179	20.474	9.59737	17.1262	7.49943
	87.4		7.34553	2.63677	18.1546	8.76013	17.1585	7.8035
	101		5.71823	2.24472	16.133	7.93843	17.2664	8.11715
	Shear strain (%)	Tested protein (2 mg/ml)	Storage modulus, G’ (Pa)	Standard deviation G’ (Pa)	Loss modulus, G’’ (Pa)	Standard deviation G’’ (Pa)	Shear Stress, τ (Pa)	Standard deviation τ (Pa)	Substrate	Substrate loading (%w/v)	pH
	0.102	BSA	188.822	44.8355	31.7125	12.1841	0.19223	0.0456691	CNF	0.6	5
	0.116		193.668	44.7357	33.8903	6.6271	0.22775	0.0510769
	0.133		195.185	43.548	37.6582	10.1139	0.264915	0.059272
	0.154		191.387	46.199	31.7878	9.79372	0.29778	0.071758
	0.177		191.942	49.591	28.8615	9.34247	0.342893	0.0890081
	0.204		191.207	43.1873	33.5783	6.20203	0.39496	0.0880942
	0.234		193.013	49.6069	31.8483	8.37515	0.458132	0.117683
	0.27		192.99	49.0571	34.3332	7.3505	0.52856	0.133624
	0.311		191.662	50.058	31.4023	5.75703	0.603062	0.155997
	0.358		193.272	51.6691	31.9407	7.91678	0.700247	0.186763
	0.412		195.433	48.7443	33.3582	6.8255	0.815998	0.202413
	0.474		192.295	51.0437	32.094	7.64495	0.92389	0.244505
	0.546		194.287	50.4512	33.6017	7.48394	1.07592	0.277766
	0.629		194.385	49.7506	32.43	7.49149	1.23809	0.315876
	0.724		194.382	50.011	31.5042	6.74895	1.42443	0.364812
	0.834		195.215	51.1785	33.2847	7.37107	1.6494	0.430303
	0.96		194.405	50.6823	32.3942	6.63989	1.89003	0.489822
	1.1		194.38	51.2018	32.2925	6.99943	2.17565	0.570296
	1.27		193.468	50.668	31.5278	7.3353	2.49207	0.650459
	1.47		192.93	50.8996	32.1328	7.23338	2.86308	0.752364
	1.69		192.095	50.3175	32.142	7.29594	3.2824	0.856524
	1.94		190.873	50.3181	32.3888	7.21918	3.7571	0.986073
	2.24		189.252	49.6267	32.2163	7.1895	4.28935	1.11984
	2.57		187.19	49.45	31.9007	7.20219	4.88518	1.2849
	2.97		184.975	48.4557	32.1765	7.30615	5.5614	1.45102
	3.42		182.49	47.8383	32.1427	7.1187	6.3198	1.64859
	3.93		179.405	46.8876	32.2107	7.207	7.1578	1.86157
	4.53		176.14	45.9201	32.1737	7.16628	8.09595	2.10008
	5.21		172.463	45.1114	32.1605	7.27402	9.13305	2.37697
	6		168.442	44.032	32.213	7.22161	10.2799	2.67288
	6.91		164.175	42.7641	32.1737	7.3236	11.5463	2.9923
	7.96		159.733	41.569	32.1512	7.33126	12.9485	3.35132
	9.16		154.993	40.2123	32.2305	7.312	14.4845	3.73663
	10.5		150.107	38.8062	32.2605	7.389	16.1747	4.15818
	12.1		144.815	37.0382	32.3287	7.41578	17.9988	4.57812
	14		139.042	35.113	32.538	7.62374	19.943	5.01503
	16.1		132.69	33.0906	32.8302	7.75323	21.98	5.4638
	18.5		123.505	29.6555	34.41	9.25207	23.7425	5.72014
	21.3		111.492	27.2718	36.275	11.3845	25.0338	6.08552
	24.6		95.595	23.463	37.7578	13.7258	25.3242	6.16318
	28.3		78.1958	13.6181	37.5643	14.329	24.6472	4.75245
	32.6		63.7975	9.75273	36.0733	13.8984	23.9985	4.57599
	37.5		50.1402	7.69779	33.9925	13.2668	22.8315	4.97732
	43.2		39.2587	6.93861	31.4393	12.3814	21.8075	5.57154
	49.7		30.8195	6.60932	28.57	11.6712	20.9582	6.29367
	57.2		24.3208	6.47913	25.5688	10.9331	20.2422	7.0378
	65.9		18.4773	6.50433	22.8717	10.2984	19.3873	7.93161
	75.9		13.9802	6.40118	20.3657	9.62618	18.7327	8.75415
	87.4		10.8063	5.90252	17.9327	8.83339	18.2805	9.26198
	101		8.58413	5.22229	15.8456	7.92026	18.127	9.50153
	Shear strain (%)	Tested protein (0.25 mg/ml)	Storage modulus, G’ (Pa)	Standard deviation G’ (Pa)	Loss modulus, G’’ (Pa)	Standard deviation G’’ (Pa)	Shear Stress, τ (Pa)	Standard deviation τ (Pa)	Substrate	Substrate loading (%w/v)	pH
	0.102	BSA	304.016	100.607	41.4924	18.4611	0.307956	0.102485	CNF	0.6	3.5
	0.116		303.036	104.069	38.5538	12.9135	0.353644	0.120948
	0.133		303.35	101.697	43.764	16.7121	0.408404	0.137271
	0.154		305.972	100.73	41.5662	14.1154	0.473736	0.156024
	0.177		305.682	102.543	40.069	15.152	0.544604	0.183032
	0.204		302.214	106.74	42.2086	12.7432	0.620658	0.218592
	0.234		305.316	104.461	41.1038	12.699	0.721458	0.24635
	0.27		305.928	104.119	42.1668	16.5345	0.832754	0.284046
	0.311		304.266	104.046	42.6702	14.8373	0.953882	0.326166
	0.358		304.518	105.055	40.1722	13.5304	1.09798	0.378626
	0.412		304.104	106.971	41.0446	15.8805	1.26302	0.444932
	0.474		303.174	106.273	42.0028	14.0985	1.45036	0.507943
	0.546		302.128	104.838	40.9224	15.9551	1.66365	0.578454
	0.629		301.598	106.097	40.6658	14.9973	1.91188	0.673028
	0.724		300.25	104.402	41.7672	15.5553	2.19276	0.76337
	0.834		297.986	105.532	40.21	14.8212	2.50434	0.887429
	0.96		295.846	104.387	40.5548	14.7418	2.86356	1.01096
	1.1		293.478	103.633	40.5328	15.2996	3.27114	1.15641
	1.27		290.794	102.203	40.5876	15.2907	3.73276	1.31371
	1.47		287.122	101.161	40.5694	15.1234	4.24456	1.49721
	1.69		282.75	99.2632	40.778	15.3867	4.81462	1.6926
	1.94		277.902	97.1972	40.8062	15.1286	5.45078	1.90877
	2.24		272.22	95.2243	40.8034	15.2531	6.15006	2.15456
	2.57		265.936	93.149	40.653	15.5162	6.92102	2.42904
	2.97		259.172	90.4486	40.843	15.5767	7.77172	2.71803
	3.42		251.778	87.8789	40.8638	15.6291	8.69902	3.04351
	3.93		243.946	84.8769	40.756	15.5589	9.71232	3.38767
	4.53		235.822	81.969	40.551	15.5891	10.8188	3.77184
	5.21		227.538	78.6389	40.4928	15.5611	12.0315	4.17174
	6		218.952	75.5315	40.326	15.3933	13.3451	4.6196
	6.91		210.098	72.0858	40.0028	15.4347	14.7608	5.08552
	7.96		200.984	68.7677	39.755	15.3279	16.2809	5.59598
	9.16		191.76	65.4024	39.3752	15.1937	17.9116	6.14042
	10.5		182.426	62.1195	38.9312	15.0569	19.6516	6.72974
	12.1		173.094	58.8678	38.353	14.8584	21.505	7.35882
	14		163.52	55.7151	37.8534	14.7744	23.4424	8.04489
	16.1		153.493	52.3721	37.2104	14.6274	25.3984	8.73678
	18.5		142.941	48.7828	36.8664	14.7777	27.3342	9.42352
	21.3		129.915	44.3298	37.5408	16.3459	28.8598	9.96146
	24.6		116.213	40.5226	37.6486	18.0597	30.093	10.5041
	28.3		102.218	37.9765	37.088	19.4391	30.992	11.1892
	32.6		89.0332	35.355	35.671	19.6788	31.6592	11.7502
	37.5		76.9158	32.8746	33.5114	18.9375	32.0632	12.3273
	43.2		64.8638	29.5098	30.9976	17.8832	31.795	12.655
	49.7		53.7024	25.9501	28.1918	16.6793	31.0256	12.8838
	57.2		44.013	22.6971	25.425	15.5519	30.056	13.2091
	65.9		34.6928	17.7738	22.381	14.2853	28.2298	12.3737
	75.9		26.549	12.5798	19.3407	13.0281	25.9524	11.035
	87.4		20.7564	9.08706	16.8464	11.7738	24.385	10.2951
	101		15.6236	5.7148	14.7644	10.8349	22.5756	9.89819
	Shear strain (%)	Tested protein (0.5 mg/ml)	Storage modulus, G’ (Pa)	Standard deviation G’ (Pa)	Loss modulus, G’’ (Pa)	Standard deviation G’’ (Pa)	Shear Stress, τ (Pa)	Standard deviation τ (Pa)	Substrate	Substrate loading (%w/v)	pH
	0.102	BSA	364.184	72.6572	53.68	6.97483	0.36912	0.0726321	CNF	0.6	3.5
	0.116		357.278	64.269	50.8612	14.3332	0.417694	0.0758029
	0.133		363.454	70.3472	53.2942	11.0802	0.489468	0.0948792
	0.154		365.652	73.1383	51.698	8.13135	0.566618	0.112556
	0.177		364.516	76.417	51.4666	9.95632	0.650308	0.135938
	0.204		362.102	69.8849	53.6268	11.2887	0.744564	0.143756
	0.234		364.398	72.2592	53.4814	8.35334	0.86248	0.170118
	0.27		364.292	68.5995	50.8152	9.06411	0.991794	0.186549
	0.311		361.432	69.9018	49.9226	10.3212	1.13279	0.219165
	0.358		363.41	69.4193	50.9194	11.3767	1.3117	0.251267
	0.412		362.874	69.944	52.3546	10.2134	1.50904	0.290634
	0.474		361.416	70.6266	50.2192	9.0606	1.72912	0.337204
	0.546		360.1	70.4414	51.115	9.27061	1.98456	0.387424
	0.629		359.244	70.0968	50.9052	8.48694	2.27952	0.44338
	0.724		357.226	68.9275	51.2696	9.99624	2.61056	0.502808
	0.834		354.23	67.8051	50.2842	10.2917	2.97988	0.570656
	0.96		350.702	68.9797	50.4908	9.63211	3.39796	0.667155
	1.1		347.514	68.5666	50.529	9.16747	3.87742	0.763117
	1.27		342.818	67.3941	50.5816	9.54745	4.40558	0.864831
	1.47		337.822	66.3242	50.8044	9.54237	5.00062	0.980063
	1.69		331.942	65.5493	50.6364	9.41587	5.65934	1.1148
	1.94		324.932	64.2776	50.6322	9.83313	6.38182	1.26034
	2.24		317.25	62.6294	50.712	9.46901	7.17848	1.41338
	2.57		309.214	61.5233	50.5736	9.59782	8.06086	1.59958
	2.97		299.76	59.5397	50.4028	9.7666	9.0044	1.7846
	3.42		289.968	57.762	50.153	9.60825	10.0364	1.99349
	3.93		279.822	55.897	49.8496	9.71251	11.1617	2.22402
	4.53		269.26	53.6379	49.7044	9.84562	12.3808	2.46167
	5.21		258.146	51.4386	49.1386	9.64059	13.6808	2.71866
	6		246.992	49.0021	48.713	9.47621	15.0908	2.98505
	6.91		235.494	46.5926	48.0624	9.50717	16.5888	3.27482
	7.96		223.822	44.1681	47.372	9.33293	18.1804	3.57781
	9.16		212.258	41.8878	46.5768	9.19921	19.8838	3.91387
	10.5		200.512	39.3837	45.7426	9.02869	21.6676	4.24425
	12.1		188.802	37.102	44.6394	8.836	23.5344	4.61024
	14		176.664	35.0926	43.5054	8.71387	25.4124	5.03061
	16.1		164.358	33.1152	42.2476	8.52339	27.2916	5.47297
	18.5		151.718	31.3634	40.8814	8.41976	29.0978	5.97673
	21.3		138.408	30.2883	39.3104	8.63616	30.6816	6.65818
	24.6		124.127	28.2788	38.4174	10.634	31.9178	7.27937
	28.3		108.272	24.0882	38.521	14.9066	32.5986	7.37047
	32.6		92.9276	21.9238	37.4488	17.3125	32.8898	7.67963
	37.5		79.4408	21.1732	35.3924	18.0406	33.0566	8.34825
	43.2		67.2484	19.9837	32.8392	17.9759	32.9368	9.01104
	49.7		56.0762	18.2106	30.1662	17.3767	32.438	9.55674
	57.2		45.9002	16.5766	27.3188	16.5661	31.4854	10.3356
	65.9		36.9546	13.9035	24.481	15.5184	30.2096	10.6046
	75.9		28.9978	12.1365	21.6468	14.4173	28.4892	11.4182
	87.4		22.2893	10.6836	18.9492	13.3262	26.6109	12.3446
	101		16.951	8.66961	16.3137	11.6803	24.6728	12.3188
	Shear strain (%)	Tested protein (1 mg/ml)	Storage modulus, G’ (Pa)	Standard deviation G’ (Pa)	Loss modulus, G’’ (Pa)	Standard deviation G’’ (Pa)	Shear Stress, τ (Pa)	Standard deviation τ (Pa)	Substrate	Substrate loading (%w/v)	pH
	0.102	BSA	700.005	218.596	103.712	28.4444	0.710195	0.22251	CNF	0.6	3.5
	0.116		706.625	226.447	104.489	36.9533	0.826688	0.265475
	0.133		707.577	232.574	102.057	37.5162	0.95261	0.313766
	0.154		713.868	229.73	110.112	31.806	1.10818	0.355734
	0.177		714.678	232.045	112.021	32.0661	1.27789	0.413585
	0.204		714.66	230.235	105.39	34.7221	1.46928	0.473609
	0.234		714.368	227.101	107.731	35.6889	1.69183	0.538285
	0.27		715.39	231.069	105.359	35.9986	1.94975	0.630459
	0.311		713.845	233.743	104.516	32.6676	2.2398	0.732671
	0.358		710.825	230.076	104.524	35.5186	2.56825	0.832192
	0.412		708.83	228.938	105.475	34.9603	2.9495	0.953144
	0.474		707.707	229.513	105.666	35.5753	3.39098	1.1005
	0.546		703.012	226.007	105.724	36.6511	3.87898	1.24905
	0.629		697.07	223.474	105.233	35.6318	4.42885	1.42164
	0.724		692.498	220.779	105.2	35.4382	5.06675	1.61738
	0.834		683.928	217.233	105.234	35.5866	5.76318	1.83307
	0.96		676.045	213.793	105.274	37.0384	6.56112	2.08028
	1.1		665.605	208.645	105.369	36.6639	7.44093	2.33881
	1.27		654.04	203.126	105.258	36.5278	8.42173	2.62289
	1.47		640.75	197.616	105.058	36.2026	9.50452	2.9404
	1.69		624.538	190.787	104.67	36.0408	10.6727	3.27141
	1.94		606.945	183.496	104.971	36.0909	11.9533	3.62788
	2.24		587.86	176.182	104.914	36.1975	13.3424	4.01735
	2.57		567.165	167.911	104.033	35.6638	14.8345	4.41354
	2.97		545.485	159.755	103.554	35.1755	16.4467	4.84285
	3.42		522.812	151.434	102.582	34.6905	18.1713	5.29499
	3.93		499.54	143.466	101.556	34.1145	20.0183	5.78715
	4.53		475.473	134.767	100.142	33.3369	21.97	6.27215
	5.21		451.275	126.507	98.62	32.5788	24.0485	6.79416
	6		427.01	118.615	96.7078	31.8479	26.2442	7.35459
	6.91		402.8	110.843	94.7987	30.9953	28.561	7.93498
	7.96		378.648	103.093	92.5385	30.0832	30.976	8.52117
	9.16		354.683	95.9078	90.12	29.0773	33.4845	9.15631
	10.5		330.727	88.2667	87.4615	27.9914	36.0425	9.73867
	12.1		306.593	80.7989	84.481	26.8404	38.5757	10.3069
	14		282.275	72.5198	81.4855	25.8555	41.0378	10.7237
	16.1		255.27	62.4445	78.0435	24.6578	42.9335	10.7466
	18.5		227.045	50.9295	74.1232	23.0762	44.2328	10.267
	21.3		198.953	39.7709	69.9945	21.0387	44.985	9.43643
	24.6		169.65	29.1861	65.49	18.2977	44.6735	8.18354
	28.3		141.163	23.6163	61.6452	15.4291	43.591	7.52099
	32.6		114.135	18.8525	56.9218	12.6061	41.61	6.51989
	37.5		89.2557	15.3896	51.8847	10.641	38.8775	5.33436
	43.2		69.7248	13.2965	45.9463	7.98362	36.2953	4.28548
	49.7		52.2668	10.0986	40.3385	6.70578	33.115	2.82415
	57.2		38.415	7.53198	34.0287	6.32637	29.7145	1.65603
	65.9		28.033	5.39336	28.7812	6.16045	26.8223	1.74727
	75.9		21.116	3.76235	24.3443	6.0986	24.7808	2.57431
	87.4		16.115	3.45886	20.78	5.93998	23.34	3.49789
	101		11.9249	2.05127	17.0983	6.07583	21.2775	4.82073
	Shear strain (%)	Tested protein (2 mg/ml)	Storage modulus, G’ (Pa)	Standard deviation G’ (Pa)	Loss modulus, G’’ (Pa)	Standard deviation G’’ (Pa)	Shear Stress, τ (Pa)	Standard deviation τ (Pa)	Substrate	Substrate loading (%w/v)	pH
	0.102	BSA	706.942	167.91	107.204	27.2081	0.716468	0.170464	CNF	0.6	3.5
	0.116		711.663	170.502	112.18	29.5346	0.83378	0.200141
	0.133		714.697	163.114	111.242	28.3865	0.963753	0.22044
	0.154		720.23	170.27	111.51	28.9551	1.11816	0.264929
	0.177		720.355	169.967	109.273	29.6551	1.28707	0.304672
	0.204		721.033	168.71	109.904	27.4369	1.48338	0.347498
	0.234		719.432	172.371	108.119	27.6217	1.70378	0.408739
	0.27		719.17	174.005	112.891	26.3212	1.96287	0.47435
	0.311		719.855	172.65	111.89	26.8272	2.26167	0.542453
	0.358		718.342	172.434	110.947	27.2364	2.5983	0.623787
	0.412		715.982	172.919	110.871	27.4164	2.9819	0.720387
	0.474		712.88	171.959	111.591	27.5352	3.41942	0.824847
	0.546		708.935	171.685	111.629	27.6527	3.91588	0.94881
	0.629		703.61	170.209	110.977	26.8562	4.47515	1.08213
	0.724		698.543	168.982	111.115	27.9913	5.11632	1.23859
	0.834		690.483	166.82	110.71	27.8938	5.82443	1.40827
	0.96		682.678	164.552	111.075	28.7016	6.63255	1.60087
	1.1		671.855	161.817	110.592	28.0194	7.51832	1.8126
	1.27		660.523	159.165	110.345	27.0624	8.5136	2.05157
	1.47		646.275	155.434	110.252	27.6694	9.59682	2.30965
	1.69		630.205	150.788	110.361	27.6435	10.7834	2.58249
	1.94		612.467	146.226	109.997	27.9922	12.0753	2.88649
	2.24		592.935	141.599	109.47	27.4998	13.4725	3.22104
	2.57		571.697	135.871	108.807	27.4519	14.9715	3.56356
	2.97		549.72	130.22	107.765	27.2538	16.5933	3.93809
	3.42		526.367	124.114	106.583	26.7192	18.3167	4.32593
	3.93		502.3	118.002	105.263	26.4287	20.1537	4.74438
	4.53		478.035	112.01	103.522	25.8941	22.1148	5.19264
	5.21		453.433	105.991	101.666	25.4723	24.193	5.66911
	6		428.533	99.8534	99.6298	24.8727	26.3717	6.16083
	6.91		403.733	93.8358	97.3845	24.2524	28.6643	6.67931
	7.96		378.785	87.8472	95.0188	23.5499	31.034	7.21608
	9.16		354.048	81.9908	92.5318	22.829	33.4833	7.77125
	10.5		329.248	76.2507	89.7875	21.9243	35.9547	8.34131
	12.1		304.6	70.0539	86.9203	20.76	38.4237	8.84057
	14		279.782	64.1284	83.8425	19.322	40.7948	9.32812
	16.1		254.135	58.5756	80.6632	17.4147	42.8798	9.79613
	18.5		227.462	52.6238	77.539	15.0317	44.5022	10.0814
	21.3		200.47	47.2964	74.0235	12.256	45.5715	10.3139
	24.6		174.252	42.5123	70.1615	9.55799	46.1422	10.4987
	28.3		148.697	37.527	65.3337	6.89154	45.9667	10.3977
	32.6		125.75	32.9066	60.5363	5.59243	45.529	10.1927
	37.5		104.895	27.8921	55.3927	4.60955	44.6245	9.51886
	43.2		84.921	22.0073	50.1073	4.07613	42.768	8.16932
	49.7		67.4527	16.8463	44.349	3.31696	40.3798	6.50113
	57.2		53.6137	13.2391	38.9928	3.64855	38.2355	5.37067
	65.9		40.6778	9.70912	33.3143	3.84165	34.96	3.97744
	75.9		30.3763	6.42208	28.7712	3.625	32.01	2.57377
	87.4		22.8128	4.39071	24.577	3.74203	29.5495	1.90315
	101		17.0373	2.99894	20.7342	3.78979	27.2172	2.44092
	Shear strain (%)	Tested protein	Storage modulus, G’ (Pa)	Standard deviation G’ (Pa)	Loss modulus, G’’ (Pa)	Standard deviation G’’ (Pa)	Shear Stress, τ (Pa)	Standard deviation τ (Pa)	Substrate	Substrate loading (%w/v)	pH
	0.102	N/A (protein blank)	208.28	73.0711	33.7033	9.33677	0.216147	0.0753118	CNF	0.6	3.5
	0.116		209.707	64.8773	38.126	10.9879	0.246833	0.0760417
	0.133		206.067	68.713	28.0683	12.8821	0.277457	0.0931512
	0.154		204.59	70.0363	32.3733	18.4132	0.31841	0.110488
	0.177		211.06	73.4501	32.7877	11.8306	0.377843	0.131338
	0.204		205.18	74.342	29.5067	16.1994	0.422163	0.154228
	0.234		207.567	73.5589	32.289	10.8555	0.49236	0.174062
	0.27		208.483	73.5041	27.9937	12.0145	0.5678	0.200866
	0.311		210.213	70.3374	31.0713	12.3372	0.66059	0.221963
	0.358		211.29	72.9882	31.2793	14.7115	0.76467	0.265993
	0.412		207.16	73.4377	30.0003	13.4861	0.862523	0.307181
	0.474		208.957	71.0047	30.14	12.5887	1.00135	0.341601
	0.546		208.263	73.9097	31.2653	13.9738	1.15021	0.410446
	0.629		209.057	72.9115	29.3423	15.6509	1.32822	0.467581
	0.724		207.087	73.3053	30.907	12.7082	1.5167	0.538741
	0.834		207.697	73.2086	30.8983	12.9783	1.7511	0.619366
	0.96		206.387	72.8735	30.7097	12.0731	2.0028	0.708462
	1.1		205.813	72.8575	30.2763	13.0781	2.29887	0.817416
	1.27		204.86	72.6096	30.5183	13.0818	2.63603	0.938671
	1.47		203.21	72.3431	31.107	12.9604	3.01337	1.07708
	1.69		201.213	71.4496	30.6383	12.9039	3.43497	1.22433
	1.94		199.653	71.2177	30.297	13.1606	3.92293	1.40509
	2.24		197.247	70.0612	30.66	13.245	4.4639	1.59267
	2.57		194.42	69.2008	29.9977	13.3541	5.0659	1.81361
	2.97		191.77	68.1816	30.3063	13.2062	5.75847	2.05878
	3.42		188.773	67.0421	30.498	13.1199	6.53107	2.33133
	3.93		185.16	65.472	30.8663	13.0803	7.3803	2.62174
	4.53		181.427	63.9151	30.5793	13.3266	8.32613	2.94998
	5.21		177.117	62.4651	30.65	12.8757	9.3659	3.32113
	6		172.693	60.3884	30.7547	13.0239	10.5269	3.70571
	6.91		168.29	58.2837	30.853	12.9909	11.825	4.12353
	7.96		163.393	56.1455	30.9297	12.7881	13.2321	4.5758
	9.16		158.386	53.7761	30.929	12.8737	14.78	5.05482
	10.5		153.132	51.6669	30.9363	12.7733	16.4723	5.60298
	12.1		147.796	49.3976	30.9117	12.7661	18.3353	6.18786
	14		142.114	46.9232	31.1637	12.6806	20.348	6.78945
	16.1		135.633	45	31.43	12.2905	22.4193	7.50181
	18.5		127.817	43.1764	31.6893	12.0923	24.409	8.29914
	21.3		118.172	40.9226	31.9483	11.8698	26.119	9.07979
	24.6		106.287	38.7813	31.988	11.3294	27.2723	9.91238
	28.3		93.7763	35.3781	31.7977	10.9875	28.027	10.4502
	32.6		79.3427	30.9379	31.5847	9.98589	27.8447	10.5223
	37.5		63.6107	24.8739	31.0703	9.5634	26.5777	9.90368
	43.2		48.493	17.5626	29.8183	9.14595	24.5853	8.51608
	49.7		35.8263	11.6843	27.7303	8.36004	22.527	7.11108
	57.2		26.3077	7.69628	25.186	7.35465	20.8567	6.06623
	65.9		19.1227	5.04155	22.6117	6.37929	19.5317	5.32952
	75.9		13.8967	3.43883	20.0363	5.44638	18.524	4.81333
	87.4		10.1378	2.27019	17.636	4.69811	17.7917	4.4559
	101		7.56977	1.75256	15.4567	4.07923	17.3337	4.33728

## Sheet: PcaLOOL2
	Shear strain (%)	Tested protein (0.25 mg/ml)	Storage modulus, G’ (Pa)	Standard deviation G’ (Pa)	Loss modulus, G’’ (Pa)	Standard deviation G’’ (Pa)	Shear Stress, τ (Pa)	Standard deviation τ (Pa)	Substrate	Substrate loading (%w/v)	pH
	0.102	PcaLOOL2	294.508	271.1	38.9936	36.6662	0.29789	0.273518	CNF	0.6	5
	0.116		295.138	269.296	37.4662	35.5139	0.344382	0.314234
	0.133		294.96	267.496	36.0303	32.4408	0.395976	0.358916
	0.154		297.138	271.103	38.9598	34.3348	0.45996	0.418973
	0.177		296.003	273.623	40.5924	31.9668	0.527892	0.486411
	0.204		299.401	275.314	39.946	34.4313	0.614436	0.564197
	0.234		300.439	277.093	40.994	34.8929	0.71019	0.653792
	0.27		299.316	276.747	38.0082	34.6351	0.813576	0.752051
	0.311		297.826	278.482	41.8132	36.8361	0.93373	0.872077
	0.358		301.14	275.322	38.9144	37.1217	1.08543	0.992924
	0.412		300.45	276.148	38.3394	33.8423	1.24668	1.14504
	0.474		300.301	277.233	41.2648	34.7996	1.43654	1.32402
	0.546		299.119	277.021	38.657	34.6266	1.64565	1.52316
	0.629		298.694	276.259	38.3302	34.4192	1.89202	1.74895
	0.724		297.877	275.316	38.6172	33.7866	2.17272	2.00626
	0.834		297.265	272.746	38.854	34.7229	2.49697	2.28992
	0.96		296.443	271.078	38.315	34.712	2.86646	2.62072
	1.1		294.448	267.92	38.735	34.2225	3.27918	2.98197
	1.27		292.524	264.957	38.1332	34.4318	3.75042	3.39675
	1.47		290.39	261.724	38.8118	35.1295	4.28848	3.86513
	1.69		287.506	256.606	38.6686	34.9832	4.88924	4.36481
	1.94		283.581	251.461	38.7608	35.2362	5.55442	4.92741
	2.24		279.543	246.125	38.8754	35.2468	6.30598	5.55512
	2.57		274.618	239.502	39.1758	35.7031	7.13674	6.22958
	2.97		269.494	232.351	39.3404	36.2677	8.06724	6.96502
	3.42		264.212	224.885	39.6102	36.5254	9.11204	7.77012
	3.93		257.566	215.858	40.0904	37.3519	10.2369	8.60139
	4.53		250.412	206.141	40.6744	38.2505	11.4712	9.47739
	5.21		242.035	194.249	41.8144	40.7061	12.7897	10.3272
	6		232.658	180.525	43.2766	43.785	14.1913	11.1218
	6.91		221.611	163.68	45.4408	47.9862	15.6301	11.7432
	7.96		207.505	141.018	48.4042	54.5504	16.979	11.9312
	9.16		192.752	117.468	50.3438	58.4834	18.3229	11.8203
	10.5		178.066	95.423	51.925	61.0281	19.712	11.5724
	12.1		162.957	75.5283	52.7248	61.3491	21.0483	11.1815
	14		148.407	59.1419	52.6094	59.2288	22.3732	10.7407
	16.1		133.236	46.721	52.5174	55.79	23.5198	10.4041
	18.5		115.389	37.8841	52.951	51.3832	24.0764	10.2858
	21.3		96.6532	33.2185	52.499	47.1774	24.1176	10.5536
	24.6		79.2022	32.0303	50.824	43.2023	23.9458	11.1545
	28.3		63.4238	29.9001	48.569	38.436	23.4938	11.6859
	32.6		48.7502	25.9714	45.7096	33.8666	22.6136	12.0283
	37.5		35.2252	19.3243	42.4576	30.0283	21.2973	12.0848
	43.2		24.3446	12.5143	38.6136	26.7818	19.9988	12.1395
	49.7		17.5362	9.09144	34.3392	23.9823	19.3338	12.3871
	57.2		12.8507	6.77085	30.4778	21.4652	19.0221	12.6751
	65.9		9.55376	5.20245	27.0086	19.1537	18.9296	12.9504
	75.9		7.15818	3.98841	23.9461	17.0723	18.991	13.2149
	87.4		5.38332	3.10052	21.2476	15.2204	19.1612	13.5109
	101		4.12022	2.43473	18.8914	13.5436	19.4553	13.7916
	Shear strain (%)	Tested protein (0.5 mg/ml)	Storage modulus, G’ (Pa)	Standard deviation G’ (Pa)	Loss modulus, G’’ (Pa)	Standard deviation G’’ (Pa)	Shear Stress, τ (Pa)	Standard deviation τ (Pa)	Substrate	Substrate loading (%w/v)	pH
	0.102	PcaLOOL2	219.527	128.866	27.4762	15.6308	0.221755	0.129805	CNF	0.6	5
	0.116		213.382	139.848	25.7296	15.7196	0.248779	0.162768
	0.133		216.209	138.424	30.6418	14.2481	0.291132	0.185088
	0.154		218.896	135.065	28.3436	15.7245	0.338688	0.208469
	0.177		213.537	135.671	26.5784	16.2591	0.38014	0.24135
	0.204		213.406	135.667	26.6402	18.0442	0.437446	0.27824
	0.234		215.121	135.481	25.3679	16.6044	0.507284	0.319656
	0.27		217.229	137.901	26.3245	16.0273	0.590048	0.37431
	0.311		213.922	137.253	24.7704	17.2604	0.668736	0.429116
	0.358		213.281	136.727	26.9117	15.7851	0.76855	0.491881
	0.412		214.982	137.466	25.7608	16.5175	0.891122	0.569809
	0.474		214.575	138.227	25.231	15.5226	1.02393	0.659134
	0.546		213.576	136.966	25.3327	15.3227	1.17356	0.751884
	0.629		213.62	137.463	25.2972	16.2667	1.3514	0.869578
	0.724		212.441	136.7	25.7838	15.7604	1.54804	0.995227
	0.834		211.664	136.276	24.6144	15.8638	1.77477	1.1427
	0.96		210.288	135.255	25.1095	15.2192	2.03086	1.30507
	1.1		209.725	134.521	24.9942	15.6487	2.33207	1.49534
	1.27		207.888	134.128	25.1407	15.2767	2.6622	1.71611
	1.47		205.773	132.356	25.044	15.367	3.03419	1.95018
	1.69		203.6	131.261	24.965	15.5742	3.45718	2.22781
	1.94		200.601	129.564	24.6799	15.4741	3.92214	2.53212
	2.24		197.914	127.579	24.9644	15.4318	4.45706	2.87105
	2.57		194.278	125.547	25.1405	15.3431	5.03956	3.25373
	2.97		190.498	123.264	25.3436	15.2811	5.6925	3.67859
	3.42		186.197	121.016	25.4768	15.2428	6.40982	4.15965
	3.93		181.504	118.634	25.7617	14.8928	7.19912	4.69354
	4.53		176.103	116.245	26.3436	14.5539	8.05236	5.2944
	5.21		169.089	114.566	27.5662	14.0851	8.923	6.00109
	6		161.141	113.065	28.899	13.5244	9.82516	6.80323
	6.91		151.792	110.86	31.1232	14.077	10.7234	7.66186
	7.96		138.32	104.69	34.702	17.1231	11.39	8.33016
	9.16		122.1	93.821	38.073	20.8452	11.7939	8.63904
	10.5		104.069	80.8957	41.0732	24.0583	11.9154	8.67288
	12.1		87.8482	70.0331	42.1508	24.6382	11.9901	8.71727
	14		70.7054	56.5875	43.0276	25.7557	11.737	8.37887
	16.1		55.1031	43.5222	42.3698	25.9736	11.3501	7.84555
	18.5		42.3975	32.947	40.3268	25.0624	10.9934	7.37322
	21.3		33.1153	25.4161	37.2973	23.1214	10.7816	7.04787
	24.6		26.0556	19.8048	34.1393	21.0619	10.6762	6.83846
	28.3		20.6708	15.6815	30.9896	19.001	10.6525	6.71967
	32.6		16.1988	11.9693	28.0935	17.16	10.6477	6.62049
	37.5		12.5235	8.90769	25.369	15.4111	10.6611	6.54575
	43.2		9.63914	6.48347	22.7584	13.7459	10.695	6.4877
	49.7		7.42828	4.70952	20.4185	12.2551	10.808	6.48799
	57.2		5.77474	3.49369	18.2853	10.9249	10.9741	6.54188
	65.9		4.50698	2.63913	16.3429	9.71193	11.1703	6.61158
	75.9		3.54231	2.05467	14.6249	8.64553	11.4171	6.71897
	87.4		2.8196	1.62095	13.0926	7.7025	11.7014	6.84807
	101		2.27208	1.29109	11.7446	6.88792	12.0387	7.0117
	Shear strain (%)	Tested protein (1 mg/ml)	Storage modulus, G’ (Pa)	Standard deviation G’ (Pa)	Loss modulus, G’’ (Pa)	Standard deviation G’’ (Pa)	Shear Stress, τ (Pa)	Standard deviation τ (Pa)	Substrate	Substrate loading (%w/v)	pH
	0.102	PcaLOOL2	217.341	109.581	26.6623	17.6995	0.219685	0.110987	CNF	0.6	5
	0.116		216.356	107.566	29.617	12.0935	0.252828	0.124991
	0.133		216.424	107.265	26.4666	15.0087	0.290564	0.144192
	0.154		213.847	111.193	28.3932	11.1327	0.331066	0.171181
	0.177		218.134	114.871	30.5186	13.8716	0.389158	0.204215
	0.204		218.046	109.631	28.1771	16.1382	0.447192	0.225313
	0.234		215.139	109.951	27.4958	14.3112	0.507976	0.259486
	0.27		215.706	108.294	29.8492	14.199	0.587258	0.294305
	0.311		216.425	110.599	28.449	14.4112	0.67769	0.346158
	0.358		216.574	109.39	28.7908	15.1614	0.781024	0.394709
	0.412		215.017	110.301	27.355	14.2445	0.892208	0.457516
	0.474		213.441	108.24	28.6894	14.7487	1.02054	0.517623
	0.546		213.463	107.905	27.7264	14.1376	1.1745	0.59376
	0.629		212.364	107.872	29.5866	14.9423	1.34713	0.683942
	0.724		210.557	106.136	27.9678	14.064	1.53659	0.774168
	0.834		209.524	106.09	28.2642	15.295	1.76092	0.892527
	0.96		207.587	104.668	27.6095	15.6064	2.00838	1.01426
	1.1		205.702	103.714	28.7936	16.5124	2.29373	1.15888
	1.27		202.128	101.269	28.5825	17.0679	2.59582	1.30408
	1.47		199.673	99.3549	29.6925	19.6643	2.95652	1.47807
	1.69		195.341	96.6282	31.2522	21.7581	3.3378	1.66041
	1.94		190.512	93.2885	32.467	23.7682	3.75672	1.85145
	2.24		184.63	89.7784	33.7538	27.4444	4.20754	2.06282
	2.57		178.353	85.6725	35.635	30.5574	4.70406	2.27566
	2.97		172.145	82.5172	36.7824	33.3087	5.25626	2.52894
	3.42		164.627	79.4359	37.8709	35.4345	5.82904	2.79621
	3.93		157.801	77.1982	38.3543	36.4132	6.4737	3.11116
	4.53		150.362	75.5932	38.6202	36.6749	7.15458	3.46956
	5.21		142.949	73.548	38.8795	36.0782	7.88968	3.83844
	6		134.118	70.829	39.8521	34.8636	8.60764	4.20626
	6.91		123.751	67.1218	40.9677	33.1424	9.26348	4.5394
	7.96		112.138	61.51	42.6418	31.1828	9.83236	4.7725
	9.16		98.6834	53.6157	44.6714	29.6675	10.2278	4.84041
	10.5		83.4598	41.2205	46.7618	29.5055	10.3851	4.54522
	12.1		70.2102	31.751	46.5574	28.3008	10.5219	4.32947
	14		56.7832	23.215	46.4126	26.7463	10.5112	4.18185
	16.1		44.984	16.7203	44.9136	24.8332	10.4478	4.16101
	18.5		35.513	12.6473	42.3554	22.7522	10.4248	4.27836
	21.3		27.8224	10.1351	39.3254	20.508	10.4053	4.50127
	24.6		21.817	8.45339	36.0954	18.6619	10.4403	4.79561
	28.3		17.2383	7.04812	32.8424	17.0061	10.5411	5.05097
	32.6		13.5943	5.78749	29.6944	15.4758	10.672	5.26287
	37.5		10.7666	4.85059	26.7886	14.0888	10.8492	5.50402
	43.2		8.59436	4.04046	24.0931	12.808	11.0594	5.73399
	49.7		6.85186	3.41706	21.6368	11.6441	11.2955	5.97337
	57.2		5.50426	2.83638	19.4371	10.5648	11.5735	6.20776
	65.9		4.43058	2.40798	17.4492	9.60056	11.8758	6.46696
	75.9		3.6007	2.00497	15.6807	8.70683	12.2215	6.72043
	87.4		2.92628	1.69442	14.1005	7.91644	12.5977	7.0073
	101		2.36588	1.38079	12.6675	7.17101	12.9811	7.27603
	Shear strain (%)	Tested protein (2 mg/ml)	Storage modulus, G’ (Pa)	Standard deviation G’ (Pa)	Loss modulus, G’’ (Pa)	Standard deviation G’’ (Pa)	Shear Stress, τ (Pa)	Standard deviation τ (Pa)	Substrate	Substrate loading (%w/v)	pH
	0.102	PcaLOOL2	172.017	69.1735	22.2087	12.1621	0.174373	0.0701723	CNF	0.6	5
	0.116		170.608	67.1676	24.8062	8.23459	0.199518	0.0782905
	0.133		171.898	61.8622	30.5542	19.3298	0.232885	0.085479
	0.154		171.987	71.5303	20.5665	8.98882	0.266008	0.109753
	0.177		171.93	70.7507	22.7785	9.76481	0.306515	0.125643
	0.204		172.268	73.075	23.1805	8.69803	0.35356	0.149601
	0.234		174.487	71.4211	22.585	10.6103	0.41206	0.16896
	0.27		174.715	67.7749	23.4768	6.62425	0.475398	0.18338
	0.311		173.123	69.9684	22.9565	8.87214	0.54222	0.218794
	0.358		171.332	69.2161	20.8133	9.06704	0.616962	0.249519
	0.412		171.63	67.46	22.4318	7.66325	0.712475	0.279239
	0.474		169.425	68.3474	21.8815	7.32227	0.809615	0.325468
	0.546		168.098	69.0078	22.7933	8.25292	0.92564	0.379172
	0.629		167.681	68.9542	22.6085	7.91348	1.06296	0.435914
	0.724		165.448	67.8733	21.836	8.54424	1.2072	0.494779
	0.834		164.617	68.3493	21.3335	8.14267	1.38247	0.573108
	0.96		163.368	67.0493	22.0673	7.80941	1.58094	0.647218
	1.1		161.293	66.3717	21.8102	7.97585	1.7971	0.738081
	1.27		159.726	66.2314	21.3402	7.5526	2.04857	0.847229
	1.47		157.183	66.3963	21.7415	7.2423	2.32292	0.977214
	1.69		154.175	65.3181	21.8815	7.4836	2.62468	1.10734
	1.94		151.075	64.8778	21.9715	7.23704	2.96298	1.26503
	2.24		147.322	64.411	22.7845	6.40232	3.33177	1.4432
	2.57		143.278	64.3082	22.953	5.83354	3.73513	1.65474
	2.97		138.269	64.0575	23.4138	5.92052	4.15805	1.89333
	3.42		133.266	63.8778	24.4405	5.15042	4.62965	2.16066
	3.93		127.23	63.2606	25.7437	5.60366	5.11108	2.45607
	4.53		120.173	63.074	27.0667	6.20156	5.59385	2.80126
	5.21		111.58	63.1238	29.2375	8.08423	6.05168	3.19786
	6		102.805	63.2814	30.787	10.0426	6.5152	3.64896
	6.91		93.8265	63.3372	31.9707	11.205	6.97647	4.14871
	7.96		85.1565	62.8994	32.3333	11.0212	7.43035	4.6885
	9.16		76.511	61.2067	32.5892	9.89265	7.8498	5.2169
	10.5		67.325	57.309	32.8122	9.52771	8.16537	5.61718
	12.1		58.3748	52.4889	32.8558	9.7233	8.42068	5.94914
	14		49.1795	45.7915	33.0835	11.3957	8.55678	6.09742
	16.1		41.0993	39.8227	32.3855	12.8205	8.67965	6.25978
	18.5		34.2293	34.2832	31.2942	13.9374	8.83612	6.41593
	21.3		28.3504	28.8942	29.7695	14.6574	8.98568	6.51552
	24.6		23.3505	24.2598	27.9898	14.8927	9.14668	6.63217
	28.3		19.1288	19.9304	26.1382	14.851	9.32198	6.72364
	32.6		15.6088	16.469	24.1115	14.3578	9.49565	6.84079
	37.5		12.7656	13.6478	22.0405	13.6626	9.68005	6.98706
	43.2		10.4666	11.305	20.0509	12.7597	9.8852	7.12262
	49.7		8.62942	9.42211	18.1645	11.7545	10.113	7.25625
	57.2		7.13366	7.8857	16.3986	10.7168	10.3501	7.38369
	65.9		5.9828	6.62315	14.7744	9.69526	10.6114	7.51775
	75.9		5.14532	5.72323	13.2622	8.66407	10.898	7.66152
	87.4		4.27548	4.64642	11.2803	6.61169	10.651	6.80866
	101		3.07668	2.88297	9.75707	5.21877	10.3542	5.82661
	Shear strain (%)	Tested protein (0.25 mg/ml)	Storage modulus, G’ (Pa)	Standard deviation G’ (Pa)	Loss modulus, G’’ (Pa)	Standard deviation G’’ (Pa)	Shear Stress, τ (Pa)	Standard deviation τ (Pa)	Substrate	Substrate loading (%w/v)	pH
	0.102	PcaLOOL2	266.847	46.8603	25.291	8.90966	0.268637	0.0470935	CNF	0.6	3.5
	0.116		262.317	43.2919	32.713	2.78335	0.305993	0.049631
	0.133		271.023	51.0512	32.086	7.09087	0.363653	0.068538
	0.154		268.06	51.7254	35.392	4.78707	0.414847	0.0796202
	0.177		268.983	51.5665	29.05	6.311	0.47791	0.0916285
	0.204		271.38	52.9505	31.59	7.61585	0.55571	0.108636
	0.234		267.43	47.4923	33.9413	7.52416	0.631313	0.112539
	0.27		269.307	49.8675	34.3913	9.98312	0.732087	0.13678
	0.311		271.963	48.3444	32.0403	10.0865	0.850273	0.152371
	0.358		271.217	49.4313	31.9063	4.62685	0.97617	0.177355
	0.412		270.833	48.9511	34.8617	8.91049	1.12396	0.204245
	0.474		272.183	49.0093	35.5557	5.04431	1.3008	0.233371
	0.546		271.023	49.117	35.1823	5.6107	1.4912	0.269641
	0.629		271.05	50.1458	35.0317	7.5812	1.71707	0.318557
	0.724		270.283	50.6504	34.506	6.48136	1.971	0.369367
	0.834		269.633	49.2523	34.5343	6.91969	2.264	0.414027
	0.96		269.027	49.3638	34.2023	6.44758	2.60063	0.47741
	1.1		268.397	49.334	33.3093	6.5316	2.98627	0.549522
	1.27		266.213	49.0282	34.1833	5.94761	3.412	0.627561
	1.47		264.063	48.0028	34.138	7.28901	3.89757	0.710537
	1.69		261.553	47.3817	33.7227	7.01617	4.44463	0.807253
	1.94		258.72	46.7966	34.0307	6.9146	5.06363	0.917601
	2.24		255.303	46.004	33.791	6.62617	5.75423	1.03843
	2.57		251.49	45.2842	33.6203	6.69874	6.52727	1.17766
	2.97		246.873	44.1065	33.55	7.02845	7.3799	1.32231
	3.42		241.88	43.1028	34.0913	6.9572	8.33103	1.48907
	3.93		236.86	41.8801	33.8327	6.77091	9.3953	1.6652
	4.53		231.22	40.5964	34.0867	6.78668	10.5678	1.86076
	5.21		225.193	39.2457	34.328	6.86354	11.8585	2.07322
	6		218.983	37.8785	34.3777	6.78461	13.286	2.30557
	6.91		212.007	37.0802	34.637	6.43846	14.8257	2.59662
	7.96		204.907	35.958	34.9003	6.24974	16.517	2.89898
	9.16		197.417	35.0505	35.2923	5.91856	18.349	3.25073
	10.5		188.77	35.1404	35.9877	5.38315	20.2447	3.73617
	12.1		179.147	35.3534	36.5897	5.03741	22.18	4.31275
	14		168.32	35.822	37.731	4.54458	24.0977	4.99148
	16.1		151.97	38.114	41.1573	3.77855	25.3443	5.98533
	18.5		130.62	38.3164	45.1647	5.03749	25.6673	6.72478
	21.3		109.794	35.2647	47.532	6.52747	25.6473	6.88564
	24.6		89.5903	31.5217	48.8053	8.27168	25.286	6.75151
	28.3		73.2587	29.117	48.0823	8.14837	25.1217	6.80161
	32.6		59.0167	25.8439	46.6347	7.44986	24.9047	6.69436
	37.5		46.2247	20.5858	44.744	6.45545	24.496	6.0579
	43.2		35.6873	15.52	41.968	5.97321	24.0927	5.27459
	49.7		27.4267	11.0711	38.8723	5.47463	23.861	4.60318
	57.2		21.181	7.80225	35.6483	5.00054	23.8693	4.10806
	65.9		16.355	5.23649	32.441	4.52098	24.0147	3.7629
	75.9		12.7688	3.55593	29.271	4.05752	24.2717	3.51954
	87.4		10.0685	2.48065	26.385	3.60979	24.6937	3.39163
	101		8.00413	1.73286	23.727	3.18431	25.198	3.32035
	Shear strain (%)	Tested protein (0.5 mg/ml)	Storage modulus, G’ (Pa)	Standard deviation G’ (Pa)	Loss modulus, G’’ (Pa)	Standard deviation G’’ (Pa)	Shear Stress, τ (Pa)	Standard deviation τ (Pa)	Substrate	Substrate loading (%w/v)	pH
	0.102	PcaLOOL2	246.255	134.498	37.5625	19.216	0.249715	0.135674	CNF	0.6	3.5
	0.116		250.085	134.941	34.53	25.0687	0.292242	0.15865
	0.133		252.663	134.864	35.255	19.0897	0.339932	0.181441
	0.154		248.207	134.185	37.09	19.8315	0.385023	0.2081
	0.177		249.513	132.507	33.2062	24.3418	0.44477	0.237678
	0.204		254.553	131.851	35.0568	24.2892	0.52274	0.272329
	0.234		251.308	132.298	34.8515	23.7079	0.594283	0.314421
	0.27		250.785	135.461	35.899	20.6129	0.68313	0.369351
	0.311		249.34	133.917	35.9435	22.9261	0.782208	0.421547
	0.358		250.135	133.568	35.5282	20.9577	0.903147	0.483026
	0.412		248.7	132.404	34.8293	21.7605	1.03378	0.551826
	0.474		248.93	133.18	34.998	22.3359	1.19138	0.639574
	0.546		249.113	133.58	34.7692	22.6009	1.37265	0.738569
	0.629		249.565	131.086	34.6953	22.5051	1.58318	0.835028
	0.724		247.597	130.832	34.6525	23.3062	1.80872	0.960314
	0.834		246.433	129.005	35.0063	22.8289	2.07353	1.09012
	0.96		244.317	127.166	35.5162	25.2161	2.36835	1.24102
	1.1		241.17	123.139	37.0632	27.3162	2.69555	1.38879
	1.27		237.11	117.372	39.6265	32.0686	3.05993	1.53726
	1.47		230.658	108.93	42.992	38.3865	3.44315	1.66638
	1.69		222.942	99.8299	46.4142	45.3345	3.85717	1.79402
	1.94		214.3	90.1738	49.7355	51.8214	4.30565	1.91199
	2.24		204.555	80.9834	52.5557	57.508	4.78368	2.02508
	2.57		195.072	73.5373	54.3865	61.3291	5.31425	2.14589
	2.97		185.452	68.2036	55.368	63.5278	5.88825	2.28317
	3.42		176.502	65.3444	55.8008	63.7591	6.52918	2.44881
	3.93		167.285	64.1028	55.413	62.7409	7.20943	2.63757
	4.53		158.507	64.1553	54.58	60.5147	7.95015	2.86795
	5.21		150.142	65.361	53.4615	57.1871	8.7518	3.17793
	6		139.733	67.9522	53.556	51.8195	9.48785	3.67356
	6.91		125.474	72.4017	54.975	45.1807	10.018	4.47688
	7.96		111.615	75.6946	55.0025	39.6219	10.5078	5.40718
	9.16		97.1485	78.1184	54.3618	34.1839	10.8812	6.42908
	10.5		84.4837	78.717	52.4228	29.9818	11.2778	7.44598
	12.1		73.205	75.3426	50.3465	26.3474	11.6568	8.208
	14		62.4718	69.1265	48.257	23.5261	11.9444	8.70928
	16.1		51.339	58.8057	46.3137	21.7659	11.9799	8.66726
	18.5		41.6418	47.8835	43.8657	20.8769	11.9505	8.3849
	21.3		33.4817	38.32	40.988	20.104	11.9173	8.08827
	24.6		26.8908	30.6068	37.8293	19.132	11.9286	7.86234
	28.3		21.4291	24.0991	34.7305	18.1011	11.9699	7.67155
	32.6		16.6319	17.9954	31.9108	17.1616	12.0168	7.46617
	37.5		13.0869	13.7213	29.0063	15.8394	12.1492	7.37197
	43.2		10.3718	10.6485	26.2627	14.5327	12.3544	7.39749
	49.7		8.1489	8.05078	23.7617	13.2451	12.5973	7.43117
	57.2		6.36898	6.16158	21.5055	12.0518	12.9155	7.54087
	65.9		5.00517	4.79424	19.4521	10.9098	13.2937	7.6918
	75.9		3.9549	3.78957	17.5983	9.89237	13.7295	7.9064
	87.4		3.12545	2.98148	15.9638	8.97472	14.243	8.15628
	101		2.46843	2.38723	14.4617	8.09866	14.7821	8.39866
	Shear strain (%)	Tested protein (1 mg/ml)	Storage modulus, G’ (Pa)	Standard deviation G’ (Pa)	Loss modulus, G’’ (Pa)	Standard deviation G’’ (Pa)	Shear Stress, τ (Pa)	Standard deviation τ (Pa)	Substrate	Substrate loading (%w/v)	pH
	0.102	PcaLOOL2	286.436	141.342	35.9902	17.4802	0.2899	0.142642	CNF	0.6	3.5
	0.116		285.958	141.018	35.2924	17.1054	0.333494	0.164252
	0.133		290.884	148.346	34.722	21.5422	0.390396	0.199635
	0.154		290.244	143.874	39.3182	18.597	0.449412	0.222407
	0.177		285.806	143.957	39.4688	19.1593	0.50971	0.256401
	0.204		290.5	143.424	36.7244	22.2733	0.595764	0.294688
	0.234		291.15	146.247	36.6406	18.9964	0.687246	0.345189
	0.27		289.168	144.162	36.8084	20.1688	0.785998	0.392476
	0.311		290.454	147.31	37.5254	19.1793	0.909248	0.461197
	0.358		289.044	146.804	37.162	19.0513	1.04178	0.52905
	0.412		288.422	147.731	37.0332	19.4235	1.19681	0.613195
	0.474		287.738	147.197	36.672	18.6517	1.37463	0.703131
	0.546		288.272	146.065	34.8788	19.8102	1.58447	0.804104
	0.629		287.47	144.731	35.737	18.6668	1.81991	0.916603
	0.724		286.416	143.891	36.145	18.5846	2.08828	1.04936
	0.834		285.09	143.877	35.3716	18.68	2.39256	1.20822
	0.96		283.712	143.886	35.8826	18.8256	2.74242	1.39154
	1.1		282.344	141.956	35.459	18.5618	3.14198	1.58064
	1.27		279.696	141.057	35.3668	18.9453	3.5841	1.80909
	1.47		276.874	139.21	35.0668	18.5745	4.08528	2.05564
	1.69		273.797	137.362	35.463	18.8703	4.65306	2.33651
	1.94		270.327	135.04	35.2324	18.6083	5.29034	2.64498
	2.24		266.392	132.736	35.4716	18.6077	6.0046	2.99432
	2.57		261.749	129.809	35.2896	18.5087	6.79458	3.37271
	2.97		256.811	126.703	35.2492	18.6958	7.67846	3.79327
	3.42		251.386	123.596	35.2488	18.7012	8.65768	4.26288
	3.93		245.729	120.102	35.3012	18.5183	9.7484	4.77087
	4.53		239.843	116.646	35.2376	18.4396	10.9611	5.33895
	5.21		233.459	112.635	35.3898	18.4954	12.2928	5.94146
	6		226.459	108.366	35.4904	18.5706	13.7399	6.58826
	6.91		218.784	103.576	35.9842	18.7584	15.3033	7.26293
	7.96		209.773	98.3262	36.8322	19.2423	16.9248	7.95731
	9.16		197.533	91.8803	39.456	20.4412	18.4342	8.602
	10.5		172.763	77.1618	48.274	27.3734	18.9335	8.52332
	12.1		133.31	46.0368	57.4144	36.4705	17.7931	6.51626
	14		107.987	38.259	58.7128	35.5476	17.5136	6.17583
	16.1		86.2778	34.3416	58.2282	32.3372	17.1918	6.18395
	18.5		66.8236	27.8076	57.0806	28.6909	16.671	6.18694
	21.3		50.8522	20.6321	54.3624	26.2998	16.1987	6.12801
	24.6		38.4364	14.8801	50.581	23.7303	15.8441	6.11397
	28.3		28.5372	10.2372	46.5812	21.3575	15.5995	6.20765
	32.6		21.34	7.91933	42.3764	19.1443	15.5358	6.45697
	37.5		16.1841	6.33682	38.298	17.229	15.6328	6.71862
	43.2		12.5946	5.2621	34.4656	15.5722	15.8664	6.98421
	49.7		9.92046	4.32608	30.9718	14.0829	16.1825	7.23824
	57.2		7.92526	3.63843	27.8686	12.7293	16.5929	7.50517
	65.9		6.31964	3.0016	25.0766	11.4958	17.05	7.76529
	75.9		5.0752	2.49813	22.5876	10.4142	17.5722	8.06397
	87.4		4.08403	2.04007	20.3659	9.41218	18.1516	8.35284
	101		3.33166	1.70279	18.3725	8.52729	18.788	8.6841
	Shear strain (%)	Tested protein (2 mg/ml)	Storage modulus, G’ (Pa)	Standard deviation G’ (Pa)	Loss modulus, G’’ (Pa)	Standard deviation G’’ (Pa)	Shear Stress, τ (Pa)	Standard deviation τ (Pa)	Substrate	Substrate loading (%w/v)	pH
	0.102	PcaLOOL2	170.3	124.281	20.6611	13.8954	0.172338	0.125435	CNF	0.6	3.5
	0.116		168.136	120.612	25.2203	5.60173	0.197097	0.139011
	0.133		169.613	120.322	25.2577	17.5577	0.228513	0.161949
	0.154		167.599	123.291	19.27	12.3445	0.25889	0.189998
	0.177		168.709	123.482	25.5337	15.4456	0.301457	0.219756
	0.204		168.722	128.823	22.22	16.9422	0.346067	0.264279
	0.234		171.001	127.48	20.4953	11.8942	0.403383	0.29973
	0.27		169.836	122.652	23.1933	16.8131	0.462193	0.333818
	0.311		168.783	124.907	21.4707	13.8401	0.528233	0.390082
	0.358		168.918	121.83	23.286	18.3885	0.609577	0.440432
	0.412		164.105	123.025	21.232	13.87	0.681097	0.509478
	0.474		166.368	125.225	23.0853	16.4516	0.795937	0.598449
	0.546		165.156	123.82	20.2064	15.3261	0.907877	0.680786
	0.629		164.864	123.194	21.187	14.4321	1.04428	0.77915
	0.724		162.971	122.358	22.194	14.6888	1.1898	0.891356
	0.834		163.374	121.719	20.7834	15.3429	1.37168	1.02175
	0.96		161.835	121.028	21.1983	14.8095	1.5652	1.16913
	1.1		160.729	119.424	20.881	15.3645	1.78964	1.32952
	1.27		158.841	117.378	20.7812	15.4358	2.03662	1.50508
	1.47		156.803	116.097	20.906	15.5212	2.3155	1.71432
	1.69		154.042	113.823	21.0773	15.5616	2.62003	1.93653
	1.94		151.884	111.334	21.395	15.5815	2.9765	2.18159
	2.24		148.43	108.258	21.4487	16.1687	3.35077	2.4454
	2.57		144.925	105.5	21.5498	16.5055	3.76933	2.74709
	2.97		141.385	102.187	21.6263	16.6953	4.23677	3.06679
	3.42		137.086	98.6089	22.0787	17.0502	4.73563	3.41261
	3.93		132.218	94.2414	22.6767	17.8973	5.26803	3.76596
	4.53		125.578	88.8642	24.1077	19.229	5.78267	4.10883
	5.21		117.383	80.6204	26.3213	21.7586	6.26527	4.3397
	6		107.363	71.0518	28.4313	24.2887	6.66577	4.48211
	6.91		95.6003	59.2849	31.032	27.1258	6.9566	4.45286
	7.96		83.0993	48.6655	33.1873	28.1474	7.1473	4.37841
	9.16		69.8887	39.7964	34.8867	27.5037	7.19897	4.3077
	10.5		57.4607	32.993	35.1023	25.5879	7.15363	4.24878
	12.1		46.2873	27.5836	34.5427	22.9322	7.0796	4.16716
	14		36.6563	21.834	32.993	20.8818	6.96347	4.02704
	16.1		28.2508	16.5015	30.8993	18.4372	6.80293	3.79435
	18.5		21.2045	11.9712	28.7003	16.6447	6.6767	3.60713
	21.3		16.0232	8.8885	26.122	14.5489	6.59607	3.45857
	24.6		12.242	6.72492	23.623	12.5203	6.58273	3.33832
	28.3		9.36863	5.32828	21.2837	10.9159	6.61587	3.30403
	32.6		7.15617	4.18666	19.1363	9.49221	6.6813	3.27515
	37.5		5.43523	3.30671	17.2246	8.4018	6.79247	3.30583
	43.2		4.10429	2.71702	15.4663	7.40978	6.9242	3.33772
	49.7		3.11993	2.24568	13.8769	6.57882	7.08423	3.39181
	57.2		2.31664	1.88354	12.4798	5.85929	7.2793	3.45605
	65.9		1.7505	1.59596	11.2024	5.243	7.48567	3.54679
	75.9		1.32166	1.23819	10.0754	4.68305	7.71903	3.62642
	87.4		1.01262	1.02252	9.09013	4.1998	7.99633	3.73417
	101		0.752747	0.843357	8.1945	3.78121	8.28177	3.85898

## Sheet: PcaLOOL7
	Shear strain (%)	Tested protein (0.25 mg/ml)	Storage modulus, G’ (Pa)	Standard deviation G’ (Pa)	Loss modulus, G’’ (Pa)	Standard deviation G’’ (Pa)	Shear Stress, τ (Pa)	Standard deviation τ (Pa)	Substrate	Substrate loading (%w/v)	pH
	0.102	PcaLOOL7	313.377	246.144	41.6667	27.2643	0.330877	0.207694	CNF	0.6	5
	0.116		323.303	243.421	43.2847	31.9162	0.382415	0.232284
	0.133		314.573	248.818	37.0837	26.71	0.430925	0.272828
	0.154		314.233	252.166	46.3233	34.8253	0.497818	0.31974
	0.177		319.73	249.739	43.4567	30.1979	0.58032	0.36364
	0.204		320.47	249.883	46.7207	31.5433	0.67011	0.419292
	0.234		320.717	255.553	41.0647	36.1604	0.772335	0.494756
	0.27		322.497	254.687	42.6483	34.6796	0.891643	0.566892
	0.311		320.757	253.069	42.1543	31.7204	1.00522	0.792473
	0.358		320.917	255.677	41.3353	33.6371	1.15809	0.922798
	0.412		320.263	255.398	40.178	33.389	1.33037	1.06158
	0.474		321.58	255.185	41.8617	33.68	1.5388	1.22118
	0.546		320.833	255.162	39.39	34.294	1.76541	1.40566
	0.629		320.173	254.803	41.469	34.6015	2.02984	1.61657
	0.724		320.077	254.075	41.0037	33.8703	2.33665	1.85604
	0.834		318.233	251.589	41.859	35.2183	2.67703	2.11874
	0.96		317.737	251.88	41.1897	34.6505	3.0767	2.44137
	1.1		316.147	249.617	41.806	34.3594	3.5248	2.78454
	1.27		313.077	247.911	41.1457	34.9757	4.01743	3.18493
	1.47		310.507	244.686	42.006	34.5445	4.59067	3.62039
	1.69		306.823	241.687	41.648	35.1306	5.2253	4.12143
	1.94		303.177	237.85	41.61	35.3168	5.9469	4.67236
	2.24		298.57	233.336	41.736	35.4855	6.74393	5.27863
	2.57		293.433	228.671	41.8637	35.5688	7.63173	5.95716
	2.97		287.75	223.273	42.233	35.6631	8.6217	6.70196
	3.42		281.677	216.783	42.4007	35.9571	9.72623	7.5026
	3.93		275.003	210.114	42.871	36.3698	10.9454	8.38453
	4.53		267.687	203.009	43.082	36.5863	12.2758	9.337
	5.21		259.427	195.131	43.9627	37.1762	13.712	10.3475
	6		250.153	185.936	45.1243	38.7904	15.2493	11.389
	6.91		239.98	175.452	46.376	40.5477	16.8889	12.4329
	7.96		229.073	164.606	47.4543	41.6324	18.6205	13.4986
	9.16		217.32	153.217	48.5933	42.6269	20.4118	14.5515
	10.5		204.148	141.874	49.846	43.2331	22.1733	15.615
	12.1		188.964	128.955	51.7003	44.9519	23.7993	16.5376
	14		170.803	113.414	53.985	47.0462	25.0677	17.0987
	16.1		151.572	97.3002	55.522	48.1727	26.034	17.38
	18.5		131.148	80.8428	56.9403	49.1167	26.5793	17.3781
	21.3		110.796	64.709	57.28	48.93	26.7293	17.0641
	24.6		91.9583	50.4869	56.5913	47.4081	26.6733	16.6616
	28.3		75.526	39.1116	54.526	44.6748	26.5303	16.3516
	32.6		61.513	30.4671	51.6903	41.2687	26.3767	16.2233
	37.5		49.054	23.7006	48.541	37.5306	26.084	16.1974
	43.2		38.3943	18.5354	45.1173	33.8905	25.7503	16.3118
	49.7		29.676	15.1405	41.2723	30.4493	25.3847	16.6546
	57.2		22.8823	12.32	37.4837	27.2601	25.2107	16.9477
	65.9		17.6154	9.83735	33.6567	24.26	25.092	17.1352
	75.9		13.6554	7.8249	30.107	21.5496	25.1391	17.3123
	87.4		10.6283	6.14053	26.8633	19.1235	25.2872	17.4869
	101		8.268	4.91781	23.8559	16.9669	25.4276	17.7257
	Shear strain (%)	Tested protein (0.5 mg/ml)	Storage modulus, G’ (Pa)	Standard deviation G’ (Pa)	Loss modulus, G’’ (Pa)	Standard deviation G’’ (Pa)	Shear Stress, τ (Pa)	Standard deviation τ (Pa)	Substrate	Substrate loading (%w/v)	pH
	0.102	PcaLOOL7	220.427	27.0585	26.5207	10.4935	0.22796	0.0289045	CNF	0.6	5
	0.116		223.973	31.5488	32.102	5.18508	0.262083	0.0371049
	0.133		218.98	33.9891	28.103	8.58142	0.294567	0.0463505
	0.154		222.897	34.2514	28.6037	5.32108	0.345117	0.0531057
	0.177		219.847	40.6001	27.8287	8.03012	0.391883	0.0725692
	0.204		223.2	31.142	31.1533	9.18698	0.458947	0.0652011
	0.234		223.097	34.7947	30.4777	3.28911	0.52796	0.0820391
	0.27		225.137	31.2465	27.017	4.39636	0.612147	0.0852917
	0.311		223.893	32.3434	28.2403	4.86585	0.70135	0.101359
	0.358		224.21	31.6767	26.716	3.97748	0.807907	0.11378
	0.412		225.3	33.2855	26.7993	4.52668	0.93476	0.138238
	0.474		227.547	34.1056	28.1493	5.89112	1.08785	0.164135
	0.546		227.82	34.7672	28.2703	4.97648	1.25413	0.192184
	0.629		226.443	33.57	27.896	4.12152	1.43497	0.212518
	0.724		227.543	33.0431	27.8717	4.8339	1.6599	0.240693
	0.834		227.113	33.4819	28.2453	6.33265	1.90803	0.282852
	0.96		225.717	32.7586	27.8723	5.05292	2.18343	0.318303
	1.1		225.617	33.4282	28.7547	4.70459	2.51437	0.373809
	1.27		223.633	32.9214	28.1097	5.435	2.8689	0.42438
	1.47		222.633	32.6244	27.948	4.99879	3.2878	0.482063
	1.69		220.993	32.538	28.3943	4.94461	3.75877	0.553631
	1.94		219.017	31.9865	28.2203	4.7412	4.28983	0.627467
	2.24		216.637	31.6766	28.4147	4.88277	4.88777	0.717579
	2.57		213.807	30.6076	28.6847	5.14914	5.55647	0.799466
	2.97		210.903	30.8576	28.7187	4.84621	6.31167	0.924001
	3.42		207.52	30.0709	28.7547	4.93855	7.15197	1.03638
	3.93		203.647	29.3721	28.9307	4.94917	8.08547	1.16792
	4.53		199.597	28.6398	29.0813	4.95787	9.1305	1.316
	5.21		195.183	27.9524	29.552	4.87319	10.2899	1.47978
	6		190.41	27.1961	29.6227	5.00205	11.5641	1.65695
	6.91		185.363	26.3771	29.9027	5.12464	12.971	1.84992
	7.96		179.957	25.487	30.0483	5.14312	14.512	2.06132
	9.16		173.8	24.1193	30.564	5.29062	16.1637	2.26012
	10.5		167.133	23.2994	31.04	5.30857	17.9297	2.52418
	12.1		158.923	22.9792	31.9253	5.01491	19.6857	2.85868
	14		147.04	24.6337	33.7243	4.65889	21.0917	3.48577
	16.1		125.797	24.5855	37.7017	7.66036	21.1633	3.92593
	18.5		104.813	28.4035	39.531	7.80953	20.8413	4.97785
	21.3		87.3817	29.7854	39.9327	6.79214	20.6327	5.88671
	24.6		71.991	29.3054	39.5403	5.81832	20.3577	6.59472
	28.3		58.598	28.1398	38.3223	5.30296	20.036	7.22169
	32.6		46.9277	26.1035	36.7503	5.2165	19.6917	7.66715
	37.5		36.8113	22.1704	35.034	6.39273	19.3327	7.67811
	43.2		28.3977	17.6966	32.8207	7.29348	18.981	7.40847
	49.7		21.7917	13.9101	30.2543	7.55665	18.745	7.12226
	57.2		16.7547	10.7206	27.5313	7.34766	18.6167	6.80712
	65.9		12.8837	8.17317	24.8043	6.8371	18.552	6.49117
	75.9		9.9158	6.14521	22.218	6.18821	18.5607	6.18815
	87.4		7.7595	4.74787	19.8	5.51019	18.6627	5.9978
	101		6.0088	3.53717	17.576	4.78452	18.7517	5.70871
	Shear strain (%)	Tested protein (1 mg/ml)	Storage modulus, G’ (Pa)	Standard deviation G’ (Pa)	Loss modulus, G’’ (Pa)	Standard deviation G’’ (Pa)	Shear Stress, τ (Pa)	Standard deviation τ (Pa)	Substrate	Substrate loading (%w/v)	pH
	0.102	PcaLOOL7	275.84	82.967	48.4647	14.858	0.287177	0.0852199	CNF	0.6	5
	0.116		284.077	85.6264	37.3313	9.37295	0.3319	0.0989478
	0.133		282.5	94.6588	42.1273	10.3319	0.38103	0.126624
	0.154		280.753	91.1562	47.435	13.6438	0.437807	0.139701
	0.177		283.537	90.961	45.6343	8.43063	0.50827	0.16035
	0.204		281.46	90.799	41.862	10.6034	0.579517	0.185601
	0.234		279.78	91.4158	43.507	9.72521	0.663817	0.214484
	0.27		280.773	93.3929	40.674	12.0746	0.765953	0.252541
	0.311		283.277	91.1904	41.0877	10.6206	0.8899	0.28445
	0.358		281.383	92.8233	39.984	11.1066	1.0176	0.333473
	0.412		282.397	94.9723	41.9123	10.5186	1.17677	0.392409
	0.474		283.39	92.9121	39.9667	11.5795	1.35787	0.442357
	0.546		281.733	94.9345	40.8907	11.5094	1.555	0.520097
	0.629		280.643	95.4254	40.6113	11.9507	1.78397	0.60205
	0.724		280.157	95.6563	40.673	12.8649	2.0513	0.695676
	0.834		277.723	95.6645	40.4597	12.1942	2.34167	0.799828
	0.96		276.4	94.6104	41.2583	12.7248	2.68387	0.911258
	1.1		274.33	96.2023	40.5637	12.0616	3.06583	1.06466
	1.27		270.553	96.1462	40.911	12.2712	3.48383	1.22466
	1.47		266.58	97.4876	42.036	12.8532	3.9583	1.42862
	1.69		261.637	97.7945	42.4027	13.2712	4.47767	1.64819
	1.94		256.98	97.6436	42.491	13.4671	5.06573	1.89406
	2.24		251.577	97.8069	42.538	12.9858	5.71187	2.18155
	2.57		245.933	97.4555	42.6663	13.0106	6.43417	2.50193
	2.97		239.723	96.2262	42.651	12.5234	7.22913	2.84474
	3.42		233.267	95.1669	42.1647	12.4591	8.1051	3.24271
	3.93		226.633	93.7803	41.9197	12.0383	9.07237	3.68084
	4.53		219.923	92.2845	41.78	12.2334	10.1428	4.17113
	5.21		212.76	90.5401	41.527	12.1479	11.3069	4.71144
	6		205.1	88.5129	41.0587	12.3365	12.564	5.31057
	6.91		197.343	86.3917	40.762	12.087	13.9411	5.97346
	7.96		188.907	84.1779	40.5967	12.1485	15.3927	6.7072
	9.16		178.56	82.2724	41.2027	11.8649	16.807	7.54094
	10.5		165.053	78.7669	43.2487	11.6262	18.0147	8.30873
	12.1		143.574	62.6528	48.35	17.4367	18.409	7.83088
	14		119.972	44.7235	52.4857	21.7215	18.329	6.87861
	16.1		97.3003	28.4917	55.0057	24.3657	18.0437	5.8304
	18.5		78.6217	18.2247	55.772	24.5644	17.9437	5.30508
	21.3		62.8623	12.5616	55.1903	23.3374	17.9383	5.20861
	24.6		50.325	9.30999	53.2323	21.7893	18.091	5.35275
	28.3		40.891	7.2491	50.2917	19.918	18.424	5.58376
	32.6		33.3933	5.62856	46.95	18.3581	18.851	5.89439
	37.5		27.1817	4.37887	43.4847	16.8532	19.305	6.2324
	43.2		22.2227	3.56254	40.0217	15.3923	19.8237	6.57277
	49.7		18.3097	3.03623	36.5107	14.1465	20.353	6.97476
	57.2		15.242	2.52481	33.17	12.9516	20.9437	7.34981
	65.9		12.7817	2.12199	30.043	11.8484	21.572	7.74612
	75.9		10.6902	1.75816	27.0967	10.8788	22.1607	8.18537
	87.4		8.95503	1.49681	24.3353	10.0482	22.7073	8.70424
	101		7.39853	1.37486	21.6777	9.37587	23.0843	9.37244
	Shear strain (%)	Tested protein (2 mg/ml)	Storage modulus, G’ (Pa)	Standard deviation G’ (Pa)	Loss modulus, G’’ (Pa)	Standard deviation G’’ (Pa)	Shear Stress, τ (Pa)	Standard deviation τ (Pa)	Substrate	Substrate loading (%w/v)	pH
	0.102	PcaLOOL7	169.533	91.1485	21.999	9.25329	0.175303	0.0937565	CNF	0.6	5
	0.116		170.943	91.6253	23.062	6.29722	0.19986	0.106124
	0.133		167.59	92.6922	22.5343	15.1726	0.225677	0.125176
	0.154		168.133	96.9917	22.5713	9.11191	0.260657	0.149512
	0.177		170.293	97.3124	21.0277	12.4449	0.303407	0.173455
	0.204		170.537	94.5255	21.9653	12.237	0.35002	0.193955
	0.234		171.297	93.677	19.699	6.84796	0.40429	0.219848
	0.27		172.89	91.2531	22.131	9.05323	0.470603	0.247466
	0.311		170.26	93.9125	20.7607	9.69374	0.533233	0.293465
	0.358		171.11	94.8321	21.0507	8.82013	0.61703	0.340664
	0.412		171.223	94.9614	21.2763	10.2259	0.710783	0.393328
	0.474		172.123	96.1526	21.1063	10.584	0.82254	0.45862
	0.546		171.357	93.1919	19.5723	9.64492	0.942193	0.51174
	0.629		169.62	94.0158	19.8157	10.4635	1.0743	0.595122
	0.724		170.15	92.4387	19.5217	9.81847	1.24036	0.67334
	0.834		168.677	92.9604	19.886	9.77149	1.4159	0.779145
	0.96		167.593	91.4367	20.269	9.94935	1.62023	0.88239
	1.1		166.29	90.4658	20.5677	9.86005	1.8521	1.00553
	1.27		165.397	89.9269	20.7163	10.3619	2.12193	1.15239
	1.47		163.48	89.0853	20.536	10.0924	2.4149	1.31435
	1.69		161.19	87.6759	20.6033	10.063	2.74163	1.48906
	1.94		158.63	85.7109	21.0497	9.62307	3.108	1.67435
	2.24		155.883	84.3047	21.116	9.85224	3.51823	1.89735
	2.57		152.693	82.5978	21.2047	9.6564	3.97093	2.14159
	2.97		148.757	80.7194	21.537	10.0111	4.45827	2.41271
	3.42		145.17	78.5334	21.6087	9.98203	5.01137	2.70317
	3.93		140.77	76.3794	21.7387	10.0084	5.59847	3.02647
	4.53		136.045	74.2102	22.5303	10.165	6.24097	3.38747
	5.21		130.987	71.7153	23.0053	10.6611	6.9317	3.77695
	6		125.32	69.2171	23.6733	10.9687	7.6553	4.20534
	6.91		117.179	67.6654	25.759	10.7743	8.29343	4.72675
	7.96		107.594	65.7814	28.2207	11.574	8.85903	5.2845
	9.16		97.457	61.8839	30.743	13.4444	9.37797	5.74839
	10.5		85.705	56.2447	34.1347	16.5228	9.75563	6.11651
	12.1		73.7777	49.7636	37.0457	19.4187	10.0581	6.41413
	14		61.997	43.5367	39.0303	21.5151	10.274	6.72548
	16.1		52.1213	37.54	39.3683	22.6561	10.5429	6.99496
	18.5		43.7577	32.0128	38.4913	22.8639	10.8271	7.22588
	21.3		36.6597	27.2589	36.9877	22.424	11.1389	7.46858
	24.6		30.6097	23.1107	34.9517	21.3612	11.4438	7.67406
	28.3		25.4817	19.6091	32.5637	19.9284	11.7289	7.85175
	32.6		21.234	16.5137	29.921	18.2812	11.9805	7.9654
	37.5		17.6444	13.7679	27.108	16.1991	12.1588	7.90401
	43.2		14.5073	11.1953	24.021	13.5786	12.1497	7.51394
	49.7		8.73797	3.55277	19.2597	7.97214	10.52	4.32399
	57.2		6.20607	1.21733	16.6383	5.95398	10.1839	3.41351
	65.9		4.80133	0.527322	14.6567	4.91755	10.1944	3.13569
	75.9		3.83663	0.42603	12.876	4.31433	10.2343	3.10743
	87.4		2.5989	0.411021	11.0489	4.24261	9.93473	3.64779
	101		1.9572	0.542853	9.8027	3.83272	10.0744	3.82449
	Shear strain (%)	Tested protein (0.25 mg/ml)	Storage modulus, G’ (Pa)	Standard deviation G’ (Pa)	Loss modulus, G’’ (Pa)	Standard deviation G’’ (Pa)	Shear Stress, τ (Pa)	Standard deviation τ (Pa)	Substrate	Substrate loading (%w/v)	pH
	0.102	PcaLOOL7	391.887	25.1213	51.8977	4.46501	0.410272	0.0228344	CNF	0.6	3.5
	0.116		391.993	31.3646	55.6057	3.40733	0.462867	0.0309015
	0.133		396.24	37.1248	54.8607	5.00067	0.54003	0.0426442
	0.154		398.57	31.267	57.5047	3.1468	0.626003	0.0420327
	0.177		395.057	31.7512	54.8317	4.82754	0.71379	0.0493042
	0.204		403.25	34.872	53.152	3.11153	0.836333	0.0602445
	0.234		401.133	32.5709	52.9187	2.30998	0.959742	0.0656454
	0.27		403.403	33.4463	51.9597	6.57667	1.10872	0.0766799
	0.311		402.05	35.8769	51.228	2.23859	1.2766	0.0968306
	0.358		401.773	35.5627	52.5747	2.12157	1.46952	0.110829
	0.412		401.987	35.0374	50.499	3.40849	1.69075	0.12611
	0.474		403.13	34.8835	50.721	2.95199	1.9506	0.142873
	0.546		402.087	33.3493	51.494	3.06722	2.24422	0.160388
	0.629		401.917	33.9219	51.2623	2.89308	2.58135	0.186111
	0.724		400.04	33.0697	50.7597	1.67913	2.95965	0.210614
	0.834		398.697	32.7519	52.2807	3.46365	3.39863	0.242329
	0.96		397.313	32.6877	51.641	3.93692	3.89707	0.276864
	1.1		394.993	32.0632	51.5963	3.89228	4.40243	0.354589
	1.27		391.93	30.896	51.7417	4.01411	5.0312	0.39388
	1.47		388.217	30.385	51.5967	3.99489	5.73977	0.448015
	1.69		384.027	29.3834	52.1753	3.52156	6.53977	0.500481
	1.94		379.26	28.506	52.1297	3.53954	7.43677	0.558157
	2.24		373.083	27.3898	52.3337	4.01485	8.4254	0.616009
	2.57		366.677	26.0853	52.231	4.05326	9.53783	0.674707
	2.97		359.423	24.8518	52.755	4.14655	10.7731	0.744812
	3.42		351.637	23.6564	53.074	3.77547	12.1433	0.820168
	3.93		343.2	22.3439	53.4013	3.95579	13.6547	0.895067
	4.53		334.173	21.2779	53.7543	4.08036	15.3183	0.978787
	5.21		324.31	19.6933	54.2343	4.18221	17.1337	1.04208
	6		313.857	18.429	54.8263	4.46789	19.1187	1.13148
	6.91		302.883	16.7403	55.5077	4.96573	21.2783	1.19928
	7.96		290.987	15.4775	56.227	5.55672	23.5793	1.28454
	9.16		278.477	14.2155	56.8917	6.48932	26.034	1.35145
	10.5		264.787	13.9496	57.815	7.59861	28.5847	1.482
	12.1		249.777	15.1226	59.1183	9.46638	31.183	1.74745
	14		233.453	18.3641	60.3473	11.3654	33.7547	2.28438
	16.1		214.407	20.6361	62.309	12.5246	36.0153	2.78753
	18.5		187.533	17.5858	66.4943	13.1854	36.977	2.35618
	21.3		154.13	11.8157	71.543	12.1475	36.3627	1.31219
	24.6		124.233	8.91871	73.4767	10.9856	35.5713	0.658717
	28.3		99.509	5.764	73.0443	8.8616	35.005	0.781271
	32.6		78.5647	3.14702	71.0983	7.04439	34.5593	1.56792
	37.5		61.1893	3.42256	67.962	5.78561	34.3153	2.23906
	43.2		47.834	3.65783	63.5007	5.23646	34.3403	2.54029
	49.7		37.5873	3.62504	58.4967	4.51333	34.5757	2.71268
	57.2		29.6577	3.30163	53.193	3.88143	34.8747	2.75114
	65.9		23.6433	2.82287	48.1537	3.41704	35.3763	2.75396
	75.9		18.9657	2.23808	43.3653	3.00266	35.9357	2.70541
	87.4		15.2753	1.77208	38.916	2.59379	36.5397	2.61225
	101		12.341	1.38976	34.8493	2.22428	37.1983	2.50439
	Shear strain (%)	Tested protein (0.5 mg/ml)	Storage modulus, G’ (Pa)	Standard deviation G’ (Pa)	Loss modulus, G’’ (Pa)	Standard deviation G’’ (Pa)	Shear Stress, τ (Pa)	Standard deviation τ (Pa)	Substrate	Substrate loading (%w/v)	pH
	0.102	PcaLOOL7	211.71	125.649	33.3433	14.4704	0.219756	0.129479	CNF	0.6	3.5
	0.116		216.756	116.631	33.5393	10.6316	0.25416	0.135188
	0.133		215.779	113.892	31.0907	16.8171	0.290827	0.15361
	0.154		217.384	117.524	33.9687	13.802	0.33806	0.181575
	0.177		222.54	123.823	33.0927	14.0461	0.397997	0.220066
	0.204		219.409	120.376	31.361	16.572	0.451233	0.247322
	0.234		222.085	122.909	31.7937	17.8103	0.525883	0.291081
	0.27		221.254	121.21	31.1687	19.2085	0.603153	0.33127
	0.311		221.638	120.764	30.6577	13.5952	0.695573	0.377601
	0.358		221.809	123.052	30.416	14.8298	0.801313	0.443424
	0.412		222.21	120.337	30.2257	16.6555	0.923927	0.500412
	0.474		222.132	122.023	29.663	14.8593	1.06297	0.582971
	0.546		221.986	121.393	29.315	15.6311	1.223	0.668664
	0.629		224.277	123.068	30.4383	16.0207	1.42359	0.780714
	0.724		223.024	122.312	29.6887	15.7792	1.62959	0.893183
	0.834		222.484	120.553	30.467	16.8305	1.87238	1.01463
	0.96		221.467	121.104	29.7267	16.0225	2.14479	1.17239
	1.1		220.541	121.32	30.2777	15.7463	2.46027	1.35221
	1.27		219.033	120.309	29.7907	16.2133	2.81337	1.54542
	1.47		217.333	119.099	29.7793	15.8149	3.21503	1.76088
	1.69		215.09	118.049	29.9977	16.1035	3.66453	2.00996
	1.94		212.381	116.91	29.815	16.0723	4.16587	2.29183
	2.24		209.781	115.549	30.376	15.9626	4.74043	2.60867
	2.57		206.342	113.656	30.541	16.0827	5.37177	2.95662
	2.97		202.48	111.271	30.529	15.9836	6.07293	3.33407
	3.42		198.482	109.674	30.5803	16.2659	6.85777	3.78566
	3.93		194.025	107.401	30.6627	16.5127	7.72193	4.27069
	4.53		189.176	105.075	30.863	16.3975	8.67417	4.81195
	5.21		184.092	102.472	30.925	16.6252	9.72783	5.41038
	6		178.59	99.9021	31.2647	16.4701	10.8804	6.07603
	6.91		172.907	97.1906	31.49	16.5461	12.1455	6.81134
	7.96		166.766	94.6702	31.661	16.3384	13.505	7.63823
	9.16		160.153	92.1683	32.1023	16.3109	14.9613	8.56497
	10.5		152.523	89.3336	32.7933	16.2402	16.4562	9.55948
	12.1		143.425	85.5015	33.7087	16.5589	17.9022	10.5457
	14		129.362	76.9409	35.6463	18.4271	18.7836	11.01
	16.1		113.556	66.6968	37.1483	19.8851	19.2643	11.1303
	18.5		95.07	54.9706	39.4017	21.0541	19.0928	10.8592
	21.3		75.981	42.709	41.1357	22.4376	18.4486	10.2584
	24.6		58.0903	31.3877	41.6963	22.8555	17.5741	9.52569
	28.3		44.2683	23.078	40.693	22.3168	17.0191	9.06785
	32.6		33.6157	16.8691	38.4793	21.0436	16.6568	8.75853
	37.5		26.152	12.9259	35.66	19.3594	16.5975	8.69897
	43.2		20.4043	10.0814	32.5927	17.4876	16.6132	8.68831
	49.7		16.0669	8.13268	29.5673	15.7235	16.7349	8.78701
	57.2		12.699	6.54822	26.588	13.9973	16.8724	8.83828
	65.9		10.0188	5.22883	23.8306	12.4555	17.0464	8.89732
	75.9		7.9212	4.15985	21.286	11.0405	17.2424	8.94906
	87.4		6.2413	3.29752	18.9395	9.76836	17.427	9.00359
	101		4.94857	2.68323	16.8983	8.7048	17.7156	9.15937
	Shear strain (%)	Tested protein (1 mg/ml)	Storage modulus, G’ (Pa)	Standard deviation G’ (Pa)	Loss modulus, G’’ (Pa)	Standard deviation G’’ (Pa)	Shear Stress, τ (Pa)	Standard deviation τ (Pa)	Substrate	Substrate loading (%w/v)	pH
	0.102	PcaLOOL7	410.753	135.258	53.4713	10.911	0.425237	0.138925	CNF	0.6	3.5
	0.116		412.37	138.024	53.5597	12.9764	0.48175	0.160449
	0.133		416.64	137.356	52.3693	13.9577	0.56034	0.184004
	0.154		412.513	135.368	54.4893	12.5457	0.639073	0.208617
	0.177		413.14	138.27	54.658	19.8703	0.73674	0.246889
	0.204		414.827	138.887	51.3967	15.4812	0.85092	0.284395
	0.234		416.883	137.12	54.8003	22.0632	0.985947	0.325433
	0.27		416.817	136.574	53.0697	17.5484	1.13458	0.371751
	0.311		418.783	139.843	53.0957	17.9375	1.31207	0.438293
	0.358		419.167	139.933	51.6707	16.7998	1.51096	0.504266
	0.412		418.917	138.73	52.3163	18.0813	1.73897	0.576169
	0.474		418.203	137.943	52.4647	19.1392	1.99963	0.660505
	0.546		418.11	138.718	52.7713	19.3712	2.30267	0.765166
	0.629		417.063	137.517	52.3383	18.7273	2.6442	0.873092
	0.724		414.777	136.311	53.3133	19.4548	3.02787	0.996957
	0.834		413.49	135.617	52.957	19.365	3.4746	1.14162
	0.96		410.78	134.151	52.724	18.8347	3.9754	1.29985
	1.1		407.83	132.967	52.703	18.1733	4.54647	1.48348
	1.27		403.98	130.753	52.38	18.3428	5.18603	1.68091
	1.47		398.73	128.995	52.9343	18.4691	5.89417	1.90977
	1.69		393.387	126.738	52.5633	18.1362	6.69427	2.1595
	1.94		387.433	124.424	52.634	18.3873	7.5939	2.44211
	2.24		380.39	121.375	53.3123	18.1984	8.59267	2.74488
	2.57		372.317	118.87	53.062	18.0717	9.68847	3.09723
	2.97		363.893	115.924	53.3083	18.075	10.9072	3.48023
	3.42		354.867	112.678	53.135	17.7004	12.2485	3.89396
	3.93		344.91	109.482	53.186	17.6085	13.7146	4.35718
	4.53		334.59	106.012	53.3323	17.4944	15.3353	4.86169
	5.21		323.62	102.885	53.4257	17.4465	17.0987	5.43959
	6		311.997	99.2145	53.5487	17.2597	19	6.0448
	6.91		300.053	95.4415	53.388	17.1336	21.0547	6.69987
	7.96		287.353	91.7614	53.477	17.0033	23.2437	7.42021
	9.16		273.497	88.2778	53.8477	16.9523	25.5277	8.22832
	10.5		258.197	84.4357	54.5927	16.9639	27.8377	9.07942
	12.1		240.98	81.0834	56.1697	16.527	30.057	10.0428
	14		220.69	76.0959	58.803	17.1965	31.9363	10.8928
	16.1		197.37	68.9191	63.0637	19.0524	33.349	11.4905
	18.5		170.93	61.5592	68.0957	20.5114	34.1	11.9946
	21.3		142.891	50.9385	73.4423	23.8105	34.2927	11.9827
	24.6		116.438	40.8289	76.5567	26.1798	34.2637	11.8713
	28.3		94.1223	33.8049	76.8007	26.0749	34.3933	12.0018
	32.6		76.8133	28.385	74.418	25.2729	34.8573	12.2742
	37.5		63.0913	23.8324	70.672	24.2438	35.5507	12.6227
	43.2		51.9027	19.9206	66.2527	22.9208	36.375	12.9778
	49.7		42.527	16.5248	61.4007	21.3423	37.1767	13.3027
	57.2		34.715	13.6113	56.1197	19.596	37.814	13.5633
	65.9		28.3557	11.233	50.9447	17.9189	38.4527	13.8544
	75.9		22.983	9.17554	45.9767	16.2315	39.0137	14.0887
	87.4		18.634	7.541	41.339	14.6075	39.6287	14.319
	101		15.0577	6.06937	37.094	12.9625	40.2947	14.3744
	Shear strain (%)	Tested protein (2 mg/ml)	Storage modulus, G’ (Pa)	Standard deviation G’ (Pa)	Loss modulus, G’’ (Pa)	Standard deviation G’’ (Pa)	Shear Stress, τ (Pa)	Standard deviation τ (Pa)	Substrate	Substrate loading (%w/v)	pH
	0.102	PcaLOOL7	252.985	70.6329	33.4285	8.92864	0.24224	0.0620076	CNF	0.6	3.5
	0.116		253.535	83.2901	32.692	9.55301	0.274357	0.0782868
	0.133		252.11	66.468	33.5725	9.15915	0.31534	0.0755387
	0.154		256.86	69.65	36.7745	6.22325	0.36592	0.0944656
	0.177		256.47	70.0177	32.156	9.67463	0.42221	0.107116
	0.204		257.955	72.7401	30.633	8.0695	0.488347	0.126839
	0.234		259.795	74.4796	31.0885	8.37285	0.562047	0.152907
	0.27		256.16	67.9388	31.264	9.97869	0.644477	0.158942
	0.311		256.23	73.7512	29.768	8.24769	0.73707	0.19752
	0.358		260.44	70.7531	30.701	7.90828	0.85965	0.225952
	0.412		260.135	69.3884	30.443	7.3129	0.989027	0.256643
	0.474		258.08	70.7107	29.6295	7.3532	1.13648	0.290998
	0.546		259.205	70.3359	30.0945	8.58216	1.3132	0.335466
	0.629		258.19	71.0077	30.787	8.81196	1.5045	0.389994
	0.724		257.25	71.7572	30.1215	7.28108	1.72707	0.449675
	0.834		256.13	70.8097	30.6895	8.32053	1.9782	0.516259
	0.96		255.985	70.4208	30.834	7.44442	2.27613	0.592442
	1.1		253.1	70.8945	30.6745	7.64877	2.5911	0.682243
	1.27		251.25	69.65	30.8025	7.60069	2.96503	0.770271
	1.47		248.395	70.1803	31.044	8.46831	3.37847	0.886721
	1.69		245.55	68.7308	31.1825	7.94434	3.849	1.00148
	1.94		241.82	68.0944	30.854	7.2733	4.3638	1.14165
	2.24		237.535	67.4651	31.354	7.77676	4.9437	1.29398
	2.57		233.515	66.2771	31.697	7.46563	5.59443	1.46548
	2.97		228.1	65.5912	31.899	7.22805	6.29397	1.66284
	3.42		223.045	64.0709	32.0415	7.48755	7.09137	1.87292
	3.93		217.28	62.9184	32.0875	7.37159	7.95873	2.11593
	4.53		211.175	61.2708	32.2475	7.26694	8.912	2.37327
	5.21		204.58	59.3687	32.5935	7.49321	9.9423	2.6548
	6		197.105	56.9999	33.216	8.02001	11.0337	2.95023
	6.91		187.73	52.4673	34.6095	9.0743	12.1247	3.18469
	7.96		177	48.3661	36.202	10.0395	13.1907	3.45318
	9.16		163.6	42.2567	38.9055	11.6708	14.0473	3.68873
	10.5		146.935	36.8898	43.1935	12.3185	14.66	3.88449
	12.1		124.485	29.4651	49.882	14.0827	16.282	3.95414
	14		103.327	23.3388	54.392	15.3173	16.3265	3.87707
	16.1		83.7025	15.3449	57.5625	18.1041	16.37	3.67978
	18.5		68.6185	10.9665	57.395	18.3353	16.61	3.73777
	21.3		56.6565	8.32477	55.2845	17.8509	16.927	3.93151
	24.6		46.963	6.51104	52.2685	17.0844	17.302	4.18324
	28.3		38.608	5.42068	48.863	16.3398	17.6565	4.56013
	32.6		31.6395	4.78216	45.126	15.1137	17.9885	4.90944
	37.5		25.967	4.31052	41.402	13.8664	18.3605	5.25875
	43.2		21.342	3.9895	37.856	12.5879	18.788	5.58332
	49.7		17.548	3.61756	34.411	11.3759	19.2175	5.85697
	57.2		14.3755	3.48109	31.209	10.2361	19.6735	6.14971
	65.9		11.7571	3.31046	28.1585	9.22704	20.115	6.44457
	75.9		9.71245	2.94376	25.2855	8.27951	20.561	6.66519
	87.4		7.9872	2.63242	22.55	7.42321	20.9085	6.89076
	101		6.58325	2.46123	19.881	6.48841	21.0735	6.98409

## Sheet: PcaLOOL9
	Shear strain (%)	Tested protein (0.1 mg/ml)	Storage modulus, G’ (Pa)	Standard deviation G’ (Pa)	Loss modulus, G’’ (Pa)	Standard deviation G’’ (Pa)	Shear Stress, τ (Pa)	Standard deviation τ (Pa)	Substrate	Substrate loading (%w/v)	pH
	0.102	PcaLOOL9	231.293	111.237	29.745	13.0656	0.23376	0.112555	CNF	0.6	5
	0.116		234.81	105.626	28.535	9.41775	0.273767	0.122609
	0.133		237.52	108.398	23.873	12.4341	0.31809	0.145343
	0.154		240.827	111.03	29.4387	10.8535	0.372243	0.171073
	0.177		239.263	107.97	27.36	10.801	0.425417	0.191628
	0.204		236.723	107.834	29.3857	14.2577	0.48523	0.221061
	0.234		240.793	110.502	30.157	9.63573	0.56836	0.259474
	0.27		242.403	104.352	29.9243	12.1663	0.658647	0.283003
	0.311		240.987	107.319	28.658	12.2186	0.753433	0.335274
	0.358		240.967	106.988	27.4907	13.3673	0.866957	0.385362
	0.412		241.537	109.42	30.1633	12.5722	1.00185	0.45322
	0.474		239.683	108.338	28.7767	12.4691	1.14403	0.51682
	0.546		239.97	109.346	28.145	12.7072	1.31829	0.600667
	0.629		239.457	107.514	27.3593	11.2967	1.51423	0.679014
	0.724		238.573	109.457	28.959	12.4013	1.73834	0.796701
	0.834		238.16	107.396	28.3747	12.2095	1.99763	0.900214
	0.96		236.793	106.966	28.4217	11.7906	2.28703	1.03188
	1.1		235	106.371	28.272	12.4228	2.61347	1.18246
	1.27		232.893	105.452	28.377	12.2961	2.98267	1.34955
	1.47		230.427	104.641	28.212	12.1077	3.39813	1.54194
	1.69		227.913	102.898	28.3927	12.4937	3.871	1.74687
	1.94		224.763	101.416	28.021	12.3091	4.39523	1.98221
	2.24		221.447	99.2402	28.0217	11.9593	4.9875	2.2333
	2.57		217.267	97.2771	28.351	12.0655	5.6368	2.52166
	2.97		213.1	94.9661	28.2883	12.0936	6.36743	2.83527
	3.42		208.557	92.8693	28.384	12.233	7.1787	3.19465
	3.93		203.583	90.0502	28.464	12.2929	8.0719	3.56839
	4.53		198.27	87.2484	28.6133	12.3533	9.05757	3.98388
	5.21		192.787	84.3137	28.8063	12.5406	10.1474	4.43631
	6		186.707	81.2511	28.899	12.4939	11.3245	4.92707
	6.91		180.32	77.8353	29.1383	12.6762	12.6068	5.44225
	7.96		173.237	74.4815	29.5733	12.8906	13.9648	6.00534
	9.16		164.944	70.4848	30.2757	13.2527	15.3438	6.56166
	10.5		155.015	65.6023	31.3007	13.7265	16.6599	7.06009
	12.1		140.075	56.1592	33.5497	15.8061	17.4726	7.06747
	14		112.221	36.7605	39.7153	22.7399	16.694	5.74201
	16.1		85.3787	26.8188	41.052	23.4501	15.464	4.71252
	18.5		64.612	23.1214	39.522	20.1238	14.3593	4.23102
	21.3		48.1523	18.8491	37.001	16.592	13.3048	3.80944
	24.6		35.819	14.9928	33.816	13.7509	12.4229	3.56523
	28.3		26.2023	11.1933	30.6163	11.5329	11.6654	3.32683
	32.6		18.719	8.10903	27.3303	9.80784	10.9918	3.19466
	37.5		13.0959	5.61825	24.246	8.41734	10.4679	3.14499
	43.2		9.17527	3.77422	21.375	7.32365	10.1243	3.14661
	49.7		6.345	2.66287	18.821	6.42661	9.92233	3.20019
	57.2		4.38327	1.92556	16.5313	5.6569	9.81647	3.2599
	65.9		3.03187	1.52481	14.5352	5.04191	9.80387	3.3513
	75.9		2.02725	1.27013	12.8075	4.47848	9.85527	3.42831
	87.4		1.3581	1.07327	11.3408	3.99821	9.99263	3.51833
	101		0.857322	0.960431	10.0554	3.58414	10.1697	3.62108
	Shear strain (%)	Tested protein (0.25 mg/ml)	Storage modulus, G’ (Pa)	Standard deviation G’ (Pa)	Loss modulus, G’’ (Pa)	Standard deviation G’’ (Pa)	Shear Stress, τ (Pa)	Standard deviation τ (Pa)	Substrate	Substrate loading (%w/v)	pH
	0.102	PcaLOOL9	401.827	40.6636	51.7137	5.25365	0.4156	0.0422746	CNF	0.6	5
	0.116		413.07	38.8098	51.844	5.54051	0.482197	0.0450543
	0.133		407.5	43.5207	48.8183	4.79943	0.547493	0.0580715
	0.154		407.833	41.1613	50.5717	4.90774	0.63119	0.0635372
	0.177		411.843	44.3005	51.467	2.21159	0.73396	0.0783142
	0.204		412.563	43.9199	50.6	5.61573	0.846273	0.0904637
	0.234		412.407	44.1323	53.0343	6.22473	0.974813	0.104526
	0.27		413.683	44.8139	50.6667	3.13568	1.12507	0.120547
	0.311		413.913	45.5511	50.9187	3.4378	1.29617	0.141395
	0.358		414.343	46.1043	50.84	7.01759	1.49383	0.166856
	0.412		411.73	45.146	51.907	5.37498	1.70977	0.187956
	0.474		413.577	42.8708	50.0827	5.42237	1.97633	0.205317
	0.546		412.173	43.3031	49.071	4.43384	2.2674	0.237228
	0.629		410.293	43.0666	50.017	4.3357	2.59967	0.271132
	0.724		409.127	41.7333	50.6213	3.52455	2.9853	0.302647
	0.834		407.523	41.8615	50.534	4.4712	3.4237	0.352077
	0.96		404.967	41.3631	50.667	4.12173	3.91787	0.400209
	1.1		402.1	39.2312	50.083	4.93208	4.47907	0.436651
	1.27		398.337	39.4639	50.2293	4.65135	5.10997	0.503749
	1.47		393.767	38.6165	50.2107	4.33093	5.81697	0.567901
	1.69		389.163	37.8824	50.5453	4.55646	6.62093	0.64506
	1.94		383.19	36.8324	50.7517	4.54567	7.50857	0.723779
	2.24		376.61	35.7051	51.0033	4.90745	8.5007	0.807051
	2.57		369.27	34.9085	51.6333	4.6945	9.60327	0.904452
	2.97		361.57	33.2318	51.2027	4.66864	10.829	0.991054
	3.42		353.383	32.4369	51.629	4.61093	12.1933	1.1187
	3.93		344.053	31.5585	52.0197	4.66907	13.678	1.25818
	4.53		334.483	30.8306	52.328	4.39268	15.323	1.4113
	5.21		324.013	30.3634	52.7143	4.67452	17.1093	1.59397
	6		312.597	29.811	53.3567	4.43142	19.0303	1.79194
	6.91		299.763	29.9419	54.3583	5.07411	21.05	2.07298
	7.96		284.28	31.1599	56.4757	6.158	23.0607	2.46418
	9.16		255.883	41.3965	65.7373	13.5922	24.245	3.53083
	10.5		221.093	51.4538	75.0113	21.3439	24.791	4.67962
	12.1		187.337	62.4674	81.8007	27.7971	25.242	6.12241
	14		159.047	71.6292	84.424	30.2805	25.949	7.68822
	16.1		136.375	74.4857	83.5677	28.0627	26.8213	8.91932
	18.5		109.067	60.2358	84.1283	20.5341	26.5253	7.82158
	21.3		84.896	42.6747	80.5233	16.4719	25.7673	5.87595
	24.6		65.4777	27.8287	75.7967	13.3268	25.1433	4.22409
	28.3		48.965	14.7537	70.147	11.2402	24.4437	3.16154
	32.6		36.7523	7.52881	64.2507	9.49362	24.1767	3.29609
	37.5		29.0303	5.83903	58.019	8.49085	24.3573	3.62209
	43.2		23.4957	5.3436	52.1623	7.29291	24.7223	3.74833
	49.7		19.2717	4.81308	46.7453	6.02252	25.1597	3.65142
	57.2		15.7303	4.03683	41.5083	4.51476	25.4353	3.21989
	65.9		12.864	2.89823	36.588	3.52366	25.5797	2.82206
	75.9		10.0053	2.22092	31.77	3.47327	25.2897	3.00053
	87.4		7.68707	1.84054	28.121	3.31033	25.4837	3.21371
	101		6.0228	1.50368	24.9903	3.07358	25.873	3.35805
	Shear strain (%)	Tested protein (0.5 mg/ml)	Storage modulus, G’ (Pa)	Standard deviation G’ (Pa)	Loss modulus, G’’ (Pa)	Standard deviation G’’ (Pa)	Shear Stress, τ (Pa)	Standard deviation τ (Pa)	Substrate	Substrate loading (%w/v)	pH
	0.102	PcaLOOL9	138.633	150.605	22.6397	16.224	0.142666	0.151162	CNF	0.6	5
	0.116		136.652	161.467	21.5167	21.0353	0.160958	0.187477
	0.133		139.561	151.812	19.5641	15.8571	0.187953	0.203208
	0.154		139.196	162.526	18.2086	19.8866	0.215467	0.251124
	0.177		139.948	156.532	19.4964	22.6439	0.249745	0.279294
	0.204		140.643	162.306	20.6692	20.0951	0.289313	0.33247
	0.234		137.555	159.996	21.3621	17.9958	0.326416	0.376642
	0.27		139.858	159.542	19.884	18.4382	0.381107	0.432796
	0.311		140.25	157.86	19.7422	19.3558	0.439934	0.493621
	0.358		139.784	158.547	20.398	18.065	0.50542	0.569969
	0.412		139.356	160.593	18.9891	18.5023	0.579278	0.665009
	0.474		139.488	159.268	17.4909	18.7984	0.666547	0.759681
	0.546		138.519	160.365	18.0802	19.0742	0.762542	0.880941
	0.629		137.526	159.317	18.697	19.272	0.872302	1.00788
	0.724		137.647	159.747	18.1065	20.1355	1.00473	1.16434
	0.834		137.442	159.493	18.4592	19.709	1.15555	1.33797
	0.96		136.198	158.964	18.5405	19.4212	1.31881	1.53536
	1.1		135.673	157.705	18.3753	19.7823	1.51228	1.7546
	1.27		134.054	156.829	18.4723	19.614	1.72092	2.00868
	1.47		132.959	155.71	18.2163	20.1496	1.96513	2.29782
	1.69		130.896	154.562	17.9273	19.823	2.22773	2.62568
	1.94		129.15	152.415	17.9905	19.744	2.53152	2.98145
	2.24		127.322	150.556	18.0192	20.1527	2.87425	3.39335
	2.57		124.596	148.26	18.0432	20.2058	3.23979	3.84865
	2.97		122.083	145.561	18.3231	20.4491	3.65795	4.35326
	3.42		119.025	142.805	18.3028	20.3692	4.10877	4.91833
	3.93		115.878	139.708	18.4657	20.4695	4.61032	5.54352
	4.53		112.51	136.329	18.4946	20.4988	5.15785	6.23074
	5.21		108.784	133.155	18.6588	20.4519	5.7495	7.01034
	6		104.419	129.702	19.0204	20.385	6.36768	7.86394
	6.91		99.7525	126.155	19.4549	20.3263	7.0262	8.80766
	7.96		94.2285	122.346	19.9744	20.2902	7.67545	9.83402
	9.16		87.747	117.177	20.6406	20.8416	8.27937	10.8575
	10.5		80.6248	110.577	21.1623	21.6173	8.82718	11.8253
	12.1		70.47	99.067	22.9368	24.0789	9.0472	12.3092
	14		55.3685	76.6404	25.7599	29.6497	8.57225	11.434
	16.1		40.9258	54.2473	26.8504	32.4361	7.89672	10.1379
	18.5		29.0707	36.0642	26.8319	33.3063	7.34258	9.07065
	21.3		21.6263	25.6417	25.1957	31.3538	7.09947	8.61321
	24.6		16.128	18.2354	23.3542	29.1261	6.99188	8.40612
	28.3		12.3999	13.6168	21.3806	26.479	7.0132	8.38445
	32.6		9.67197	10.3688	19.4129	23.9346	7.08625	8.45659
	37.5		7.58938	8.0154	17.5402	21.569	7.18635	8.59377
	43.2		5.9898	6.23249	15.7427	19.4094	7.29052	8.76773
	49.7		4.7083	4.88575	14.0975	17.4373	7.40327	8.9726
	57.2		3.68102	3.89437	12.5977	15.6696	7.52097	9.21799
	65.9		2.84105	3.06308	11.236	14.1005	7.64412	9.48886
	75.9		2.20545	2.4106	10.038	12.6805	7.80523	9.77199
	87.4		1.65435	1.85512	8.98072	11.3785	7.98118	10.0552
	101		1.25175	1.45931	8.0404	10.2413	8.18375	10.3927
	Shear strain (%)	Tested protein (1 mg/ml)	Storage modulus, G’ (Pa)	Standard deviation G’ (Pa)	Loss modulus, G’’ (Pa)	Standard deviation G’’ (Pa)	Shear Stress, τ (Pa)	Standard deviation τ (Pa)	Substrate	Substrate loading (%w/v)	pH
	0.102	PcaLOOL9	355.097	88.4288	48.7737	17.159	0.30487	0.104291	CNF	0.6	5
	0.116		364.12	84.2677	47.6913	7.59337	0.356378	0.118187
	0.133		362.99	90.1328	40.935	12.3297	0.405362	0.142679
	0.154		368.31	85.3558	44.6203	16.0457	0.474212	0.161866
	0.177		367.483	85.8928	45.6583	13.0767	0.540654	0.192395
	0.204		364.313	91.8995	46.901	12.8634	0.624328	0.216789
	0.234		364.597	88.01	45.51	17.5095	0.715662	0.25153
	0.27		365.12	86.3137	45.5687	13.1684	0.827642	0.283545
	0.311		367.093	86.9764	45.15	11.7748	0.957944	0.328268
	0.358		367.727	87.1119	46.8417	13.2379	1.10056	0.384448
	0.412		365.077	85.7231	46.2917	10.24	1.25916	0.43677
	0.474		364.153	87.9664	45.946	12.4919	1.44795	0.504341
	0.546		363.427	88.7272	45.3507	11.0176	1.66296	0.582201
	0.629		361.557	85.8101	45.6823	11.7526	1.90192	0.663955
	0.724		360.767	87.661	45.1983	12.3674	2.1879	0.765895
	0.834		358.523	86.6399	45.4803	12.3056	2.50778	0.870095
	0.96		356.71	85.3799	45.0827	12.9674	2.8684	0.999027
	1.1		354.14	84.8312	45.6623	13.4044	3.27674	1.14743
	1.27		350.26	84.4255	45.4523	11.2615	4.08855	1.19765
	1.47		346.383	83.4235	45.8537	12.3309	4.65677	1.36411
	1.69		341.723	82.3686	44.9433	12.6464	5.28802	1.55262
	1.94		335.977	81.2911	45.7327	11.9472	5.9901	1.76209
	2.24		329.78	79.7331	45.5187	12.1772	6.77682	1.98622
	2.57		322.887	77.5844	45.7257	11.9758	7.64215	2.23219
	2.97		314.957	75.5534	45.718	11.9647	9.43013	2.26732
	3.42		306.86	73.7884	45.945	11.8223	10.5854	2.55023
	3.93		297.5	71.4625	46.6563	11.5978	11.8304	2.84713
	4.53		286.323	68.9253	48.0503	11.4393	13.134	3.16603
	5.21		273.08	65.7746	50.4373	11.7724	14.4643	3.48222
	6		255.923	64.9063	55.014	12.2316	15.7033	3.92576
	6.91		235.477	66.562	59.961	13.5702	16.8007	4.55455
	7.96		213.517	69.2695	65.438	17.4643	17.8263	5.33142
	9.16		190.513	72.8028	70.0177	20.0418	18.7413	6.24726
	10.5		168.077	74.6663	73.2083	20.6747	19.5923	7.16411
	12.1		146.067	73.1681	75.501	18.8508	20.326	7.86366
	14		125.717	69.3067	75.8403	16.8024	20.9773	8.39436
	16.1		105.94	62.208	75.993	15.0713	21.477	8.60518
	18.5		88.0623	53.5569	74.641	14.4158	21.8727	8.61496
	21.3		72.2387	44.2731	72.019	14.8338	22.184	8.45968
	24.6		58.2707	34.5781	68.453	15.5143	22.3967	8.09917
	28.3		45.1093	23.6942	64.804	16.6372	22.4767	7.53732
	32.6		35.9563	17.3703	59.8053	16.2404	22.8033	7.34562
	37.5		29.279	13.6197	54.8087	15.4491	23.3527	7.44797
	43.2		24.0423	10.8793	49.9083	14.4776	23.957	7.62369
	49.7		19.8693	8.82627	45.266	13.3824	24.6023	7.82201
	57.2		16.5203	7.21064	40.922	12.2888	25.277	8.03515
	65.9		13.726	5.8651	36.924	11.1727	25.9687	8.21835
	75.9		11.4085	4.7903	33.2497	10.1355	26.6787	8.43033
	87.4		9.49963	3.93963	29.8653	9.14412	27.3883	8.64164
	101		7.91473	3.10991	26.802	8.2123	28.1153	8.80319
	Shear strain (%)	Tested protein (2 mg/ml)	Storage modulus, G’ (Pa)	Standard deviation G’ (Pa)	Loss modulus, G’’ (Pa)	Standard deviation G’’ (Pa)	Shear Stress, τ (Pa)	Standard deviation τ (Pa)	Substrate	Substrate loading (%w/v)	pH
	0.102	PcaLOOL9	90.6757	39.4033	13.9809	7.93977	0.0926063	0.0401203	CNF	0.6	5
	0.116		88.3782	27.0989	14.4883	1.75808	0.103709	0.0312308
	0.133		83.9865	34.4766	8.33798	4.52222	0.112566	0.0460608
	0.154		84.0853	35.7518	13.4838	4.00964	0.130801	0.0547851
	0.177		86.922	32.789	15.0465	2.54699	0.156148	0.0570148
	0.204		83.0543	31.5814	11.3606	2.05649	0.170594	0.0641088
	0.234		84.108	35.0546	14.469	2.83206	0.200068	0.0818097
	0.27		84.3568	29.278	15.5013	2.42079	0.231463	0.0786612
	0.311		84.5387	31.6841	15.1005	3.86918	0.266845	0.0984133
	0.358		83.548	34.4298	14.0065	2.93652	0.3031	0.122746
	0.412		83.7525	32.72	13.2388	3.5954	0.349177	0.134983
	0.474		83.9763	33.9258	13.1442	2.68382	0.403153	0.160301
	0.546		81.0842	32.4019	12.928	3.78047	0.448208	0.17771
	0.629		82.1163	31.653	11.6958	4.4619	0.52131	0.200502
	0.724		81.0433	31.9881	13.1465	2.32416	0.594345	0.230749
	0.834		80.162	31.7312	13.2036	3.33958	0.676902	0.265066
	0.96		80.2373	31.4673	12.2464	3.15982	0.77866	0.302587
	1.1		78.9223	31.0159	12.3046	3.09975	0.88239	0.34325
	1.27		77.8158	30.7745	12.3888	3.43879	1.00221	0.392882
	1.47		76.7828	30.367	12.4239	3.15052	1.13905	0.445747
	1.69		74.9513	30.1995	12.2545	3.80651	1.28034	0.512336
	1.94		73.5737	29.6518	12.4222	3.698	1.44847	0.579019
	2.24		71.4828	29.192	12.4851	3.97419	1.6219	0.657416
	2.57		69.8413	28.4571	12.4259	3.87613	1.82578	0.7377
	2.97		67.9905	28.1095	12.6744	4.03609	2.04937	0.839719
	3.42		65.7915	27.255	12.4943	4.33792	2.28468	0.939857
	3.93		63.4567	26.5203	13.0665	4.64837	2.54515	1.05517
	4.53		60.8235	25.3351	13.4589	4.9105	2.81805	1.16331
	5.21		57.7105	24.465	14.1757	5.32931	3.09635	1.29734
	6		53.9852	23.4189	14.8102	5.93976	3.35968	1.43687
	6.91		50.0075	22.398	15.6198	6.39704	3.62295	1.58738
	7.96		45.4958	20.9528	16.7251	7.10714	3.86238	1.72803
	9.16		40.5632	19.1037	17.9514	7.74411	4.07245	1.84698
	10.5		35.3195	17.1984	18.7388	8.17316	4.2283	1.96178
	12.1		30.448	15.1436	19.054	8.29674	4.3743	2.04691
	14		25.7657	13.0907	19.0016	8.41932	4.48852	2.12702
	16.1		21.738	11.0839	18.4808	8.43175	4.60195	2.20241
	18.5		18.0115	9.1017	17.829	8.39798	4.70182	2.26729
	21.3		14.8605	7.55598	16.8208	8.01418	4.79295	2.32736
	24.6		12.2811	6.31282	15.6738	7.56438	4.89525	2.3996
	28.3		10.098	5.28952	14.4237	7.03833	4.98473	2.46591
	32.6		8.29665	4.44975	13.1521	6.49877	5.06895	2.54095
	37.5		6.81072	3.75863	11.9328	5.95067	5.15792	2.61085
	43.2		5.59443	3.16453	10.7829	5.38091	5.25283	2.66178
	49.7		4.5264	2.70023	9.7191	4.8972	5.3411	2.73892
	57.2		3.71203	2.29168	8.70283	4.434	5.42873	2.81027
	65.9		2.9981	1.92643	7.7744	4.00228	5.50698	2.87475
	75.9		2.42451	1.62253	6.93325	3.58551	5.59095	2.92825
	87.4		1.95059	1.35887	6.19295	3.21897	5.69295	2.98864
	101		1.57142	1.15614	5.5094	2.87811	5.78852	3.04395
	Shear strain (%)	Tested protein (0.1 mg/ml)	Storage modulus, G’ (Pa)	Standard deviation G’ (Pa)	Loss modulus, G’’ (Pa)	Standard deviation G’’ (Pa)	Shear Stress, τ (Pa)	Standard deviation τ (Pa)	Substrate	Substrate loading (%w/v)	pH
	0.102	PcaLOOL9	412.73	101.221	57.6107	22.8893	0.41754	0.103827	CNF	0.6	3.5
	0.116		413.08	93.9711	51.028	19.5676	0.48173	0.11073
	0.133		417.98	110.223	51.864	20.7349	0.561237	0.149167
	0.154		420.21	107.085	50.7377	16.697	0.6494	0.166162
	0.177		421.177	102.909	52.637	17.3335	0.749807	0.184116
	0.204		421.213	99.54	48.44	16.726	0.862373	0.205052
	0.234		420.85	101.87	54.5773	16.1498	0.993843	0.241274
	0.27		420.92	98.7598	55.2377	16.6978	1.14475	0.269914
	0.311		423.237	101.454	52.688	15.4528	1.32407	0.318431
	0.358		422.433	104.63	54.1707	18.3996	1.52243	0.379407
	0.412		422.367	106.828	53.8827	15.6896	1.7525	0.44429
	0.474		421.477	106.487	51.9197	17.5565	2.01243	0.51098
	0.546		420.51	104.646	51.942	16.1054	2.31193	0.577471
	0.629		418.53	104.694	53.1673	18.9553	2.65063	0.667549
	0.724		418.78	105.68	52.6147	16.9484	3.0531	0.773662
	0.834		417.227	104.078	52.7923	17.6531	3.50283	0.878506
	0.96		414.603	104.126	52.7727	17.6147	4.008	1.01207
	1.1		413.027	103.323	51.967	19.0769	4.5966	1.15808
	1.27		409.487	101.21	52.818	16.8981	5.24907	1.30372
	1.47		404.933	101.216	52.6853	18.018	5.97757	1.50325
	1.69		400.333	99.5801	52.897	17.7925	6.80583	1.70349
	1.94		394.347	97.6324	53.26	18.2823	7.72217	1.92488
	2.24		388.31	96.1105	52.9513	18.6528	8.75677	2.18436
	2.57		380.503	94.0527	53.1617	18.7209	9.88423	2.46322
	2.97		372.67	91.4062	53.3337	18.7577	11.1518	2.75967
	3.42		363.483	88.4549	53.6457	19.0131	12.5313	3.0789
	3.93		353.847	85.0031	53.84	19.1288	14.0563	3.41382
	4.53		343.373	81.2109	54.3073	19.4053	15.7193	3.76498
	5.21		332.35	77.2793	54.444	19.5882	17.5347	4.13574
	6		320.64	72.8931	54.6307	19.9014	19.499	4.50982
	6.91		308.153	67.609	54.8283	20.276	21.6063	4.84101
	7.96		294.613	62.0754	55.1333	20.4179	23.8233	5.14954
	9.16		280.48	56.9698	55.0367	20.5324	26.1597	5.47685
	10.5		265.133	50.1541	55.589	21.2975	28.552	5.63513
	12.1		247.713	41.3303	56.1223	22.3138	30.8323	5.48852
	14		227.13	31.6297	56.789	23.0218	32.742	5.04664
	16.1		202.053	21.2779	58.107	24.5001	33.9013	4.19163
	18.5		170.797	21.7861	60.1267	25.3134	33.7317	4.14712
	21.3		138.05	32.8936	61.2517	23.7793	32.5887	6.06263
	24.6		103.081	41.3109	61.8693	18.6098	30.0613	8.61854
	28.3		76.1103	35.777	59.4273	14.5363	27.8247	8.64974
	32.6		55.6067	26.8458	55.6787	12.6142	26.0157	7.84084
	37.5		39.9493	18.814	51.3507	11.525	24.6107	7.13933
	43.2		29.1327	13.4672	46.5053	10.8065	23.8113	6.75622
	49.7		21.8413	10.4764	41.6677	10.0094	23.4743	6.65374
	57.2		16.6217	8.38856	37.1993	9.20766	23.3943	6.63988
	65.9		12.8573	6.76048	33.1197	8.32432	23.481	6.61801
	75.9		10.0984	5.54346	29.5417	7.5415	23.749	6.67824
	87.4		7.93187	4.49036	26.33	6.75847	24.0787	6.69902
	101		6.2473	3.74197	23.519	6.10173	24.5313	6.81082
	Shear strain (%)	Tested protein (0.25 mg/ml)	Storage modulus, G’ (Pa)	Standard deviation G’ (Pa)	Loss modulus, G’’ (Pa)	Standard deviation G’’ (Pa)	Shear Stress, τ (Pa)	Standard deviation τ (Pa)	Substrate	Substrate loading (%w/v)	pH
	0.102	PcaLOOL9	313.5	106.666	38.7053	19.4763	0.29384	0.103683	CNF	0.6	3.5
	0.116		305.997	106.671	38.2653	12.2986	0.330855	0.114128
	0.133		307.187	110.921	35.5957	12.3243	0.383332	0.134575
	0.154		308.013	110.515	37.5903	13.2553	0.43921	0.157998
	0.177		308.693	109.16	35.4757	16.7637	0.506752	0.180319
	0.204		311.71	113.108	40.5817	13.9308	0.58935	0.214237
	0.234		306.943	114.041	38.675	15.0277	0.67049	0.245301
	0.27		311.56	112.906	38.041	13.163	0.781643	0.282238
	0.311		311.317	111.16	37.466	15.4405	0.899255	0.321408
	0.358		308.87	110.063	37.041	14.2802	1.02829	0.365183
	0.412		310.077	112.329	36.414	12.7512	1.28572	0.464915
	0.474		309.49	111.615	36.1573	14.4331	1.47734	0.53299
	0.546		309.303	110.541	36.9577	13.8401	1.7007	0.607906
	0.629		309.043	110.536	37.0967	14.2976	1.9569	0.700176
	0.724		308.193	110.798	37.9853	13.7083	2.24783	0.807173
	0.834		307.55	109.609	36.8397	14.0048	2.58143	0.919548
	0.96		305.56	109.596	37.299	14.6561	2.9534	1.05944
	1.1		303.67	108.919	37.1883	14.1648	3.37993	1.21264
	1.27		300.577	108.012	37.1297	14.5777	3.85293	1.38577
	1.47		297.703	106.613	36.811	14.7604	4.39413	1.57481
	1.69		294.17	104.882	37.329	14.36	5.00103	1.78283
	1.94		289.28	102.573	37.285	14.2219	5.663	2.00756
	2.24		284.603	100.706	37.2977	14.7339	6.4168	2.27294
	2.57		279.147	98.5682	37.3603	15.0873	7.2501	2.56497
	2.97		273.08	96.0583	37.5467	14.9518	8.171	2.87871
	3.42		266.843	92.9588	37.8013	14.6644	9.19847	3.20718
	3.93		259.863	90.1875	37.9813	14.6443	10.3185	3.58355
	4.53		252.377	87.3522	38.1603	14.6708	11.5469	4.00196
	5.21		244.117	84.5381	38.5313	14.6961	12.8734	4.46594
	6		235.403	81.563	38.7243	14.5798	14.31	4.96546
	6.91		226.053	78.1549	38.951	14.2101	15.8428	5.47856
	7.96		215.55	75.0453	39.5187	13.9325	17.4253	6.05867
	9.16		202.35	71.2168	40.6413	14.0781	18.8947	6.629
	10.5		185	67.2302	42.784	14.8116	20.0217	7.21075
	12.1		161.757	65.4172	46.9063	15.9855	20.483	8.00498
	14		122.393	49.4098	54.8063	20.4189	18.8457	7.05019
	16.1		83.624	26.3517	58.3127	19.4659	16.475	4.92201
	18.5		60.5053	16.7469	56.457	16.5592	15.373	4.12281
	21.3		44.0217	10.5322	53.3447	14.3678	14.7787	3.62862
	24.6		32.3403	5.96712	49.2307	12.1947	14.4867	3.19654
	28.3		24.6627	3.82921	44.582	10.0144	14.425	2.90728
	32.6		19.1403	2.51244	40.1447	8.10963	14.4953	2.65577
	37.5		14.9073	1.36424	36.047	6.67883	14.6357	2.44864
	43.2		11.7093	0.626083	32.2793	5.41872	14.832	2.24466
	49.7		9.21687	0.195895	28.8577	4.43973	15.0653	2.09843
	57.2		7.30683	0.116921	25.7773	3.68485	15.3437	2.00266
	65.9		5.76877	0.332236	23.0387	3.11941	15.6617	1.94364
	75.9		4.53267	0.458137	20.6023	2.69549	16.0163	1.94099
	87.4		3.59737	0.490117	18.4177	2.37572	16.4017	1.99041
	101		2.82317	0.548443	16.48	2.12683	16.8277	2.07289
	Shear strain (%)	Tested protein (0.5 mg/ml)	Storage modulus, G’ (Pa)	Standard deviation G’ (Pa)	Loss modulus, G’’ (Pa)	Standard deviation G’’ (Pa)	Shear Stress, τ (Pa)	Standard deviation τ (Pa)	Substrate	Substrate loading (%w/v)	pH
	0.102	PcaLOOL9	68.263	6.02684	12.3717	4.35643	0.0712297	0.00679407	CNF	0.6	3.5
	0.116		69.3137	6.42868	7.4966	5.32852	0.080868	0.00787035
	0.133		68.8533	2.81099	13.9653	3.94372	0.0938183	0.00263539
	0.154		71.4383	10.6042	11.5847	5.07462	0.111217	0.0173422
	0.177		68.9777	6.41516	10.3571	2.96197	0.1234	0.0119798
	0.204		71.5807	9.73393	11.4667	3.28191	0.14771	0.0201438
	0.234		67.7963	6.29636	11.7213	3.13563	0.1614	0.0149427
	0.27		68.7963	7.89408	9.6296	1.06867	0.18751	0.0210436
	0.311		67.5007	8.05072	10.1123	0.650681	0.212143	0.0244404
	0.358		68.3727	7.2251	9.33403	2.23431	0.24699	0.0266442
	0.412		67.345	6.60806	8.88487	2.03189	0.28001	0.0275221
	0.474		66.593	5.28966	8.9069	0.844045	0.318767	0.0252979
	0.546		65.562	6.98688	8.6894	0.966614	0.3612	0.0384793
	0.629		65.1063	6.69823	8.64373	2.06173	0.413033	0.0431579
	0.724		65.5353	6.90928	9.1699	1.70321	0.479233	0.0507438
	0.834		64.983	6.08904	8.2449	1.00294	0.546273	0.0513826
	0.96		64.1143	5.78079	8.71863	0.121768	0.62129	0.0552564
	1.1		63.6337	6.63488	8.75877	1.06195	0.70996	0.0742515
	1.27		62.2713	6.24612	8.5241	1.18841	0.79973	0.0807831
	1.47		61.832	6.22108	8.3817	1.09011	0.91424	0.0921525
	1.69		60.8367	5.79936	8.29157	0.905179	1.03611	0.0988471
	1.94		59.064	5.87221	8.42563	0.695016	1.15927	0.114858
	2.24		58.0743	5.48799	8.38067	1.19473	1.3125	0.125508
	2.57		56.46	5.6006	8.24197	0.963699	1.4692	0.146306
	2.97		54.7243	4.90012	8.33433	1.1974	1.6412	0.148483
	3.42		52.544	4.83092	8.77377	0.864846	1.81893	0.166249
	3.93		50.0943	4.62162	9.10893	1.03846	2.00223	0.182497
	4.53		47.2397	4.65044	9.1994	1.31589	2.17907	0.212745
	5.21		43.7357	4.79656	9.86493	1.37764	2.33747	0.243151
	6		39.5087	5.47311	10.9857	1.48524	2.4633	0.304307
	6.91		34.9457	5.9551	12.0383	1.67982	2.5608	0.355622
	7.96		30.2703	5.90141	12.691	1.42203	2.62137	0.395176
	9.16		25.8923	5.59223	12.874	1.05614	2.661	0.419911
	10.5		21.9727	5.50437	13.0343	0.91414	2.71073	0.460604
	12.1		18.417	5.11152	12.7167	0.911815	2.73653	0.48763
	14		15.391	4.27568	12.43	0.851113	2.7832	0.473711
	16.1		12.4714	3.52559	11.9927	1.00199	2.8014	0.463738
	18.5		10.1777	2.96571	11.2933	0.953923	2.8333	0.455306
	21.3		8.2261	2.35796	10.5207	1.00335	2.86207	0.444603
	24.6		6.56457	1.95823	9.69883	1.04465	2.8877	0.455357
	28.3		5.3342	1.60779	8.86453	1.01175	2.9351	0.460312
	32.6		4.1904	1.27522	8.00427	0.878753	2.95073	0.432316
	37.5		3.24093	0.979662	7.1714	0.744202	2.9587	0.395083
	43.2		2.47503	0.742285	6.41913	0.61057	2.97677	0.353628
	49.7		1.89353	0.503659	5.75477	0.543755	3.01513	0.328845
	57.2		1.39505	0.392229	5.1375	0.506543	3.04967	0.332854
	65.9		1.06454	0.296015	4.60383	0.445437	3.1167	0.323304
	75.9		0.8062	0.227376	4.126	0.428101	3.1929	0.346325
	87.4		0.59246	0.199106	3.70457	0.418006	3.2809	0.382586
	101		0.376333	0.18835	3.29123	0.400491	3.33563	0.416786
	Shear strain (%)	Tested protein (1 mg/ml)	Storage modulus, G’ (Pa)	Standard deviation G’ (Pa)	Loss modulus, G’’ (Pa)	Standard deviation G’’ (Pa)	Shear Stress, τ (Pa)	Standard deviation τ (Pa)	Substrate	Substrate loading (%w/v)	pH
	0.102	PcaLOOL9	185.565	97.4932	25.6175	7.30428	0.187913	0.0974603	CNF	0.6	3.5
	0.116		182.11	99.3015	21.084	16.3535	0.212257	0.116232
	0.133		183.554	102.373	21.0681	17.6943	0.246322	0.138128
	0.154		184.867	95.2398	29.5192	7.72624	0.287415	0.146039
	0.177		182.01	99.5645	23.941	18.6455	0.32444	0.178583
	0.204		184.903	99.4924	21.0187	10.2942	0.378493	0.203409
	0.234		185.286	99.925	23.2967	15.5533	0.437433	0.236569
	0.27		184.491	96.3184	23.602	11.6689	0.501532	0.26159
	0.311		183.183	99.0481	25.5853	9.93002	0.574348	0.3087
	0.358		185.323	98.6518	22.7103	12.4327	0.667445	0.355323
	0.412		182.852	98.6293	21.8442	11.316	0.757942	0.408557
	0.474		183.862	97.567	21.9275	12.1522	0.877465	0.465866
	0.546		182.178	98.048	23.9627	12.6474	1.00259	0.539365
	0.629		182.478	98.2124	22.5188	11.8222	1.15513	0.621443
	0.724		181.939	96.573	21.232	11.1064	1.32497	0.703031
	0.834		181.581	96.3721	22.176	12.0059	1.52358	0.80891
	0.96		181.106	96.1483	22.112	11.4582	1.74966	0.928493
	1.1		179.463	94.8435	22.6695	11.9947	1.99727	1.05544
	1.27		177.714	94.3727	22.5375	11.8125	2.27738	1.20902
	1.47		176.305	93.1645	22.1679	12.2145	2.60112	1.37535
	1.69		174.298	92.1176	22.187	12.3112	2.96132	1.56619
	1.94		171.57	90.3386	22.183	11.8636	3.35708	1.76792
	2.24		168.982	88.7803	22.337	11.8648	3.80847	2.0012
	2.57		166.301	87.0481	22.1823	12.0714	4.3162	2.26072
	2.97		162.918	85.0593	22.4453	12.244	4.87138	2.54505
	3.42		159.346	82.9609	22.5455	12.0376	5.48868	2.85875
	3.93		155.645	80.7758	22.7132	12.1997	6.17685	3.20762
	4.53		151.576	78.5672	22.679	12.0778	6.92945	3.59336
	5.21		147.138	75.8272	22.8773	12.3047	7.75192	3.99862
	6		142.203	73.3626	23.4207	12.1096	8.63893	4.45618
	6.91		136.796	70.3917	23.687	12.2385	9.58148	4.93023
	7.96		130.365	67.4744	24.2918	12.3376	10.5376	5.44954
	9.16		123.047	63.4278	25.3758	12.9734	11.4955	5.92252
	10.5		113.012	56.9526	27.5922	14.8784	12.257	6.19673
	12.1		100.58	48.8028	30.4002	16.965	12.7516	6.24763
	14		87.4485	41.5119	33.134	18.0459	13.0752	6.27949
	16.1		73.7845	34.4344	35.3543	18.9658	13.1919	6.22282
	18.5		61.0005	28.3977	36.677	19.238	13.2515	6.14426
	21.3		49.789	23.8534	36.97	18.393	13.316	6.14864
	24.6		40.544	20.1634	36.3088	17.3137	13.4799	6.18352
	28.3		32.2987	15.5758	34.972	16.1348	13.5543	6.04439
	32.6		25.4887	11.685	33.142	15.092	13.6789	5.99077
	37.5		20.3911	8.90746	31.0147	14.0805	13.9615	6.07341
	43.2		16.534	7.21019	28.5093	12.9433	14.2688	6.23639
	49.7		13.4524	5.98504	26.0295	11.7583	14.6011	6.40889
	57.2		10.9569	5.01126	23.6502	10.6323	14.9528	6.58058
	65.9		8.8538	4.22098	21.4025	9.55322	15.2934	6.75241
	75.9		7.19318	3.56159	19.3704	8.51579	15.6986	6.89639
	87.4		5.79735	2.99867	17.4974	7.60308	16.1205	7.04626
	101		4.77097	2.55287	15.7832	6.82549	16.6005	7.23687
	Shear strain (%)	Tested protein (2 mg/ml)	Storage modulus, G’ (Pa)	Standard deviation G’ (Pa)	Loss modulus, G’’ (Pa)	Standard deviation G’’ (Pa)	Shear Stress, τ (Pa)	Standard deviation τ (Pa)	Substrate	Substrate loading (%w/v)	pH
	0.102	PcaLOOL9	145.545	132.509	15.7021	16.8034	0.146851	0.133264	CNF	0.6	3.5
	0.116		140.836	134.931	25.7993	17.718	0.165995	0.157027
	0.133		147.172	129.217	19.2411	15.2535	0.197795	0.173294
	0.154		141.92	129.116	20.9207	17.5898	0.2201	0.199914
	0.177		139.872	130.434	24.503	13.6141	0.251193	0.231071
	0.204		140.751	125.189	20.7166	22.4491	0.289543	0.258375
	0.234		139.159	125.976	22.957	15.6737	0.33044	0.297003
	0.27		139.517	126.57	22.951	13.1519	0.38192	0.34202
	0.311		137.766	126.704	19.6073	13.8375	0.43215	0.39548
	0.358		137.936	126.707	19.412	15.1566	0.49803	0.455938
	0.412		136.527	126.011	20.2202	15.4252	0.568213	0.522304
	0.474		135.067	128.486	20.348	14.672	0.64756	0.612345
	0.546		135.207	127.23	20.398	15.6826	0.746273	0.699203
	0.629		133.877	125.828	20.3687	16.2923	0.850877	0.79683
	0.724		134.657	125.949	19.1813	15.1249	0.984037	0.917436
	0.834		132.278	124.84	19.4399	15.0016	1.1138	1.04684
	0.96		131.557	123.047	19.205	15.1841	1.27508	1.18847
	1.1		129.773	121.32	18.5537	15.2193	1.44758	1.3499
	1.27		128.465	120.997	19.155	14.9487	1.65159	1.54942
	1.47		126.974	119.093	18.7641	15.043	1.879	1.75658
	1.69		124.848	116.736	18.9029	15.3726	2.12841	1.9841
	1.94		122.794	114.733	18.5522	15.2184	2.4101	2.24546
	2.24		120.055	112.378	18.3449	15.2734	2.7138	2.53369
	2.57		117.407	109.723	18.4557	15.7886	3.0575	2.85123
	2.97		114.474	106.636	18.4358	15.811	3.43473	3.19297
	3.42		111.64	103.898	18.3337	15.6564	3.8587	3.58323
	3.93		108.252	100.942	18.1453	15.6488	4.31047	4.01091
	4.53		105.067	97.6556	18.2129	15.7094	4.8214	4.47149
	5.21		101.684	94.4962	18.3357	15.5965	5.37947	4.98569
	6		97.7477	90.9513	18.2145	15.4899	5.9605	5.52956
	6.91		93.5133	87.5601	18.5594	15.3869	6.58083	6.1338
	7.96		88.8413	83.9879	18.6939	15.2689	7.21623	6.78061
	9.16		83.499	79.7049	19.1733	15.5844	7.8413	7.42599
	10.5		77.458	74.4392	20.0747	16.192	8.43463	8.0169
	12.1		69.671	67.2606	21.868	18.6158	8.86267	8.45609
	14		60.209	57.0902	24.517	22.3916	9.085	8.55512
	16.1		51.1943	47.0421	26.1753	25.0079	9.2541	8.55393
	18.5		43.499	38.7564	26.948	26.0637	9.4878	8.62513
	21.3		36.4227	31.4354	27.1403	26.5461	9.70567	8.73204
	24.6		30.502	25.3542	26.758	26.0762	9.99667	8.86493
	28.3		25.4597	20.5733	25.7054	24.9278	10.2732	9.05275
	32.6		20.9093	16.7551	24.0424	23.3996	10.4217	9.27365
	37.5		17.2551	13.7601	22.3541	21.8244	10.6387	9.56916
	43.2		14.4072	11.0799	20.4133	19.8128	10.8425	9.68422
	49.7		11.79	8.94923	18.5548	18.1811	10.9862	9.95625
	57.2		9.68537	7.33067	16.7304	16.4572	11.1188	10.1983
	65.9		7.95943	5.85776	15.1366	14.9053	11.3267	10.4394
	75.9		6.65297	4.9026	13.5472	13.3595	11.5104	10.6798
	87.4		5.5247	4.11654	12.2179	12.2305	11.7736	11.1561
	101		4.67363	3.48099	10.976	11.0711	12.0591	11.5589

## Sheet: PcaLOOL12
	Shear strain (%)	Tested protein (0.25 mg/ml)	Storage modulus, G’ (Pa)	Standard deviation G’ (Pa)	Loss modulus, G’’ (Pa)	Standard deviation G’’ (Pa)	Shear Stress, τ (Pa)	Standard deviation τ (Pa)	Substrate	Substrate loading (%w/v)	pH
	0.102	PcaLOOL12	171.567	46.6005	29.7077	13.1687	0.176017	0.0487763	CNF	0.6	5
	0.116		166.237	39.9327	31.252	13.4297	0.195923	0.0479824
	0.133		165.763	44.4828	18.2002	9.96473	0.22234	0.0603167
	0.154		165.96	45.2331	19.5511	11.8019	0.256637	0.0709347
	0.177		165.327	44.1886	23.811	15.9291	0.29561	0.0809511
	0.204		162.907	40.3946	23.1607	6.97044	0.334833	0.0833431
	0.234		164.547	42.9911	21.371	10.4786	0.38884	0.102956
	0.27		167.007	45.1601	22.6773	9.78214	0.4547	0.123857
	0.311		167.55	42.1312	23.4527	7.41773	0.52546	0.132716
	0.358		171.18	45.7904	20.4427	10.4263	0.617107	0.165048
	0.412		165.793	41.8966	23.2833	7.51254	0.68944	0.175019
	0.474		164.893	43.0904	22.734	6.78566	0.789123	0.206804
	0.546		164.853	42.6842	22.5937	8.164	0.90822	0.236757
	0.629		165.897	42.5055	22.025	6.59457	1.05172	0.270161
	0.724		165.68	43.8614	22.9407	7.97542	1.21054	0.321655
	0.834		165.233	42.6289	22.7713	6.35933	1.38994	0.359151
	0.96		165.637	43.8672	22.2833	7.36851	1.60347	0.42643
	1.1		164.93	43.5637	21.8777	7.242	1.83767	0.487269
	1.27		164.633	43.275	22.5193	7.42366	2.1131	0.557724
	1.47		164.233	42.8476	22.9143	7.62557	2.4284	0.63691
	1.69		162.873	42.8836	22.1303	7.08717	2.7718	0.732541
	1.94		161.897	43.038	22.5273	6.99865	3.17353	0.845927
	2.24		160.767	42.5226	22.3923	6.97932	3.6281	0.962768
	2.57		159.057	42.4	22.1773	7.3517	4.13267	1.10635
	2.97		157.22	41.8048	22.2933	7.1499	4.7053	1.25617
	3.42		154.91	41.2812	22.43	7.02065	5.3409	1.42804
	3.93		152.71	41.0847	22.4397	7.13553	6.0643	1.63792
	4.53		150.057	40.3937	22.4467	7.20437	6.8631	1.85491
	5.21		147.29	39.7011	22.6683	7.18329	7.7605	2.09966
	6		144.287	38.7502	22.9393	7.17388	8.75953	2.36158
	6.91		140.716	37.8206	22.98	7.21687	9.84443	2.65713
	7.96		137.099	36.7796	23.381	7.14427	11.0571	2.97824
	9.16		132.842	35.7571	23.7593	7.24677	12.3534	3.33847
	10.5		127.039	34.3934	25.049	7.84093	13.6477	3.70151
	12.1		118.755	33.9484	27.0833	9.67007	14.7983	4.17103
	14		110.038	35.1352	28.4477	10.8968	15.935	4.8646
	16.1		100.927	36.905	29.6157	11.0786	17.0243	5.74149
	18.5		87.7863	39.1542	32.2117	8.58294	17.4607	6.90416
	21.3		73.716	37.6557	34.0863	6.88101	17.5033	7.54386
	24.6		59.7737	32.1459	35.204	6.58667	17.2407	7.351
	28.3		47.0377	25.5826	35.3407	6.77984	16.835	6.75912
	32.6		35.9217	18.2119	34.645	7.42805	16.3783	5.86919
	37.5		26.808	11.8832	33.1043	7.78707	16.0263	5.0461
	43.2		20.6743	8.59347	30.8773	7.48178	16.0713	4.73888
	49.7		16.0697	6.42199	28.4757	7.05863	16.267	4.61985
	57.2		12.7508	5.19524	25.9807	6.51757	16.5763	4.65362
	65.9		10.2083	4.31569	23.6363	6.02911	16.9807	4.76772
	75.9		8.17643	3.66113	21.4157	5.5303	17.4117	4.89867
	87.4		6.5837	3.14982	19.3497	5.03017	17.8777	5.03235
	101		5.31057	2.78878	17.4733	4.60079	18.395	5.22668
	Shear strain (%)	Tested protein (0.5 mg/ml)	Storage modulus, G’ (Pa)	Standard deviation G’ (Pa)	Loss modulus, G’’ (Pa)	Standard deviation G’’ (Pa)	Shear Stress, τ (Pa)	Standard deviation τ (Pa)	Substrate	Substrate loading (%w/v)	pH
	0.102	PcaLOOL12	193.667	55.7944	20.8205	14.8163	0.196197	0.0553715	CNF	0.6	5
	0.116		195.163	40.7932	29.057	7.515	0.228387	0.0478764
	0.133		197.123	45.9001	23.716	10.6708	0.264717	0.0620359
	0.154		194.11	53.972	25.3897	7.32696	0.300443	0.0833975
	0.177		198.373	44.4551	27.689	9.55636	0.35397	0.0798581
	0.204		194.86	47.5621	23.5247	11.0055	0.3994	0.0985135
	0.234		196.91	44.6914	25.342	5.14149	0.465023	0.105199
	0.27		196.787	43.9242	23.0513	5.08642	0.534337	0.118979
	0.311		197.887	43.2126	25.5297	4.51925	0.61969	0.134334
	0.358		197.913	44.0249	25.409	3.84295	0.713533	0.157369
	0.412		199.57	44.666	23.6063	5.18951	0.82734	0.184656
	0.474		198.983	47.238	23.6523	7.97001	0.949867	0.226375
	0.546		197.31	45.5745	25.2777	7.37947	1.08564	0.251289
	0.629		196.317	44.7415	24.4147	6.91427	1.24318	0.283631
	0.724		197.437	44.3649	23.7283	5.97058	1.439	0.322975
	0.834		196.507	45.2711	23.934	5.94399	1.64923	0.379318
	0.96		196.117	44.3395	24.0267	6.65827	1.89523	0.429076
	1.1		196.31	45.055	23.567	5.74622	2.18347	0.500718
	1.27		194.6	44.9172	24.0697	5.54807	2.49347	0.574366
	1.47		193.427	44.6493	23.78	5.87916	2.8536	0.657529
	1.69		192.317	44.8301	23.4343	5.82424	3.26637	0.759943
	1.94		190.707	44.3345	24.0067	6.43919	3.73107	0.867555
	2.24		188.59	44.2789	24.078	6.0862	4.24863	0.997188
	2.57		186.28	43.5443	23.7287	6.36149	4.832	1.13027
	2.97		183.703	42.9338	23.8387	6.23443	5.4888	1.28221
	3.42		180.71	42.0301	24.107	6.24008	6.21987	1.44517
	3.93		177.833	41.3601	24.0667	6.10874	7.04923	1.63839
	4.53		174.977	40.6238	24.3173	6.19085	7.98867	1.85458
	5.21		171.253	39.8364	24.4793	6.56866	9.00767	2.09868
	6		167.503	39.0034	24.843	6.33538	10.1529	2.36386
	6.91		163.28	37.78	24.9503	6.22967	11.4034	2.63576
	7.96		158.37	36.4117	25.6373	6.61937	12.7531	2.93276
	9.16		152.623	34.4182	26.31	7.14282	14.1737	3.20664
	10.5		143.907	29.6118	28.7917	9.87146	15.469	3.24055
	12.1		131.393	22.7735	32.6607	14.7528	16.4633	2.99595
	14		117.503	17.9805	36.336	18.5044	17.29	2.72578
	16.1		103.991	15.0666	38.627	19.672	18.0243	2.47516
	18.5		90.013	13.0249	40.2527	20.1336	18.5353	2.14752
	21.3		76.3453	11.5058	41.0023	19.4374	18.832	1.82818
	24.6		63.7673	9.97755	41.0403	18.0328	19.0183	1.71356
	28.3		51.3017	7.33443	40.8903	15.93	18.9207	1.87605
	32.6		40.8773	5.11054	39.7017	13.9542	18.8537	2.51101
	37.5		32.0373	3.8058	37.9703	11.9544	18.815	3.32617
	43.2		25.119	3.55248	35.6473	10.5474	18.93	4.06124
	49.7		19.9667	3.46753	32.9103	9.487	19.1983	4.55996
	57.2		16.0983	3.37525	30.0703	8.67757	19.5667	4.99915
	65.9		13.0887	3.27048	27.2053	7.89622	19.9363	5.34125
	75.9		10.6844	3.03355	24.4597	7.19179	20.2917	5.64703
	87.4		8.66557	2.6834	21.601	6.45677	20.3807	5.79232
	101		6.4337	1.4889	19.0087	5.84311	20.1947	5.95337
	Shear strain (%)	Tested protein (1 mg/ml)	Storage modulus, G’ (Pa)	Standard deviation G’ (Pa)	Loss modulus, G’’ (Pa)	Standard deviation G’’ (Pa)	Shear Stress, τ (Pa)	Standard deviation τ (Pa)	Substrate	Substrate loading (%w/v)	pH
	0.102	PcaLOOL12	344.607	138.027	49.655	14.811	0.35526	0.143001	CNF	0.6	5
	0.116		344.023	137.586	42.5663	21.0939	0.401463	0.161251
	0.133		340.977	136.701	42.8633	16.1036	0.458263	0.183721
	0.154		354.03	143.754	45.4633	24.839	0.54801	0.223738
	0.177		346.907	140.43	44.8233	18.8983	0.618287	0.250397
	0.204		347.877	139.497	45.5587	22.5486	0.71424	0.28752
	0.234		349.833	138.81	44.0873	22.045	0.826597	0.329349
	0.27		352.94	137.217	44.715	22.3044	0.96012	0.375358
	0.311		351.51	141.31	45.2547	22.0656	1.10115	0.444125
	0.358		352.883	139.345	43.4317	18.0721	1.27167	0.502345
	0.412		355.03	141.259	44.0057	21.6151	1.47361	0.588253
	0.474		353.677	141.053	44.3023	19.6243	1.69077	0.675789
	0.546		354.083	139.936	43.077	20.144	1.948	0.772685
	0.629		353.303	140.188	44.409	20.1178	2.2387	0.890998
	0.724		352.447	139.079	44.6293	20.302	2.57123	1.0173
	0.834		351.543	138.557	44.3923	19.0438	2.95313	1.16545
	0.96		349.977	137.928	44.6133	20.8002	3.3864	1.33889
	1.1		348.987	137.554	44.836	19.808	3.88857	1.53722
	1.27		347	135.768	45.243	19.9133	4.45233	1.7475
	1.47		343.777	134.516	44.7973	20.559	5.07767	1.99358
	1.69		340.23	132.448	44.774	20.0929	5.7872	2.2586
	1.94		336.333	130.851	45.277	20.4188	6.59083	2.57168
	2.24		331.53	128.061	45.0027	20.8742	7.4828	2.90273
	2.57		326.45	125.27	45.1193	20.7181	8.4857	3.27164
	2.97		320.707	122.229	45.068	21.1203	9.59957	3.67767
	3.42		314.243	119.372	45.4503	20.8042	10.8355	4.13331
	3.93		307.223	115.602	45.7833	20.8807	12.2068	4.61376
	4.53		299.617	111.875	45.9227	21.1379	13.7183	5.15202
	5.21		291.65	108.133	46.2547	21.0971	15.388	5.74317
	6		283.103	104.252	46.34	20.983	17.209	6.38055
	6.91		273.923	100.249	46.7607	20.9298	19.1907	7.06829
	7.96		263.68	96.2361	47.248	20.6929	21.302	7.82029
	9.16		252.17	92.0068	47.9737	20.7432	23.508	8.63143
	10.5		237.53	86.2245	49.6503	21.1916	25.5913	9.35695
	12.1		205.61	79.8531	57.3727	25.1262	25.9647	9.97864
	14		161.987	50.4487	64.624	33.353	24.5073	7.85162
	16.1		125.183	27.0401	67.577	35.7583	23.1637	5.75594
	18.5		98.1303	20.0978	66.6583	33.5926	22.3933	5.03409
	21.3		76.0513	19.0053	64.5927	30.3507	21.8177	4.95185
	24.6		59.352	18.5664	60.898	26.9196	21.5023	5.08042
	28.3		46.0533	15.847	56.8827	23.3278	21.2723	5.25128
	32.6		34.8673	11.3071	52.852	20.083	21.0203	5.57221
	37.5		26.1083	7.43981	48.6037	17.4046	20.9127	6.02058
	43.2		19.6913	5.13609	44.284	15.2054	21.028	6.45701
	49.7		15.1537	4.04044	40.0587	13.4744	21.339	6.79029
	57.2		11.9093	3.42294	36.1353	12.0672	21.802	7.06832
	65.9		9.55967	2.93329	32.5293	10.8303	22.3557	7.3193
	75.9		7.67473	2.47663	29.2793	9.67952	22.9763	7.51788
	87.4		6.1943	2.07867	26.376	8.68705	23.682	7.75591
	101		4.9867	1.82462	23.7553	7.79162	24.4317	8.00953
	Shear strain (%)	Tested protein (2 mg/ml)	Storage modulus, G’ (Pa)	Standard deviation G’ (Pa)	Loss modulus, G’’ (Pa)	Standard deviation G’’ (Pa)	Shear Stress, τ (Pa)	Standard deviation τ (Pa)	Substrate	Substrate loading (%w/v)	pH
	0.102	PcaLOOL12	237.33	72.18	29.1223	9.37763	0.244007	0.0763126	CNF	0.6	5
	0.116		241.983	80.6392	32.5143	11.3541	0.282687	0.0942997
	0.133		246.717	86.6136	29.195	9.16849	0.331243	0.116221
	0.154		242.147	83.6369	26.7293	7.09424	0.37409	0.129005
	0.177		240.12	88.0507	33.07	9.01055	0.428717	0.15639
	0.204		243.58	82.9418	33.6083	8.01604	0.500783	0.169175
	0.234		244.553	85.8815	31.493	8.24555	0.577943	0.202038
	0.27		245.503	84.1933	29.192	10.909	0.667037	0.229212
	0.311		240.963	86.6062	29.943	8.91865	0.754453	0.27066
	0.358		244.85	85.028	29.5883	8.03173	0.88253	0.305965
	0.412		241.823	84.899	29.13	9.67538	1.00358	0.352454
	0.474		242.637	83.8073	29.722	8.66561	1.15944	0.399852
	0.546		242.353	81.9383	29.2	8.86256	1.33279	0.450301
	0.629		240.433	83.359	28.5463	9.77699	1.5221	0.528286
	0.724		239.563	82.7469	28.9923	7.85776	1.7472	0.602606
	0.834		238.53	83.0458	29.2963	8.87858	2.0038	0.697261
	0.96		236.297	83.216	28.6123	8.45802	2.2848	0.803571
	1.1		235.21	83.2737	28.94	9.07552	2.6185	0.926018
	1.27		232.35	81.4038	29.955	9.59416	2.9801	1.04354
	1.47		229.46	80.926	28.9923	9.86714	3.38827	1.19607
	1.69		227.223	79.3932	29.074	9.27043	3.86483	1.35083
	1.94		223.013	78.2776	29.0593	9.19683	4.3689	1.5329
	2.24		219.583	76.9155	29.3777	9.41664	4.95387	1.73406
	2.57		215.3	75.3314	29.5927	9.51534	5.59427	1.95595
	2.97		210.25	73.3623	29.7317	9.37086	6.2943	2.19483
	3.42		204.377	71.7077	30.2307	9.84358	7.053	2.47509
	3.93		197.947	69.6777	30.9827	10.1342	7.87643	2.77089
	4.53		190.053	67.8613	32.8517	10.7988	8.7297	3.10682
	5.21		179.733	65.4354	35.7213	12.7437	9.5518	3.44902
	6		164.897	62.6175	42.0327	17.8469	10.2399	3.77501
	6.91		149.073	56.9031	46.9913	21.5377	10.8639	3.93937
	7.96		131.733	48.084	51.9893	24.7602	11.3628	3.90584
	9.16		112.584	36.5047	56.1363	27.3665	11.6453	3.62769
	10.5		95.1137	26.1557	58.1273	28.7569	11.913	3.32421
	12.1		80.2987	19.3538	57.9467	28.3128	12.2187	3.16844
	14		66.892	15.0626	56.843	26.3738	12.4763	3.21494
	16.1		55.5533	12.0296	54.7473	23.9376	12.7477	3.36104
	18.5		45.62	9.6941	52.012	21.5396	12.9823	3.60707
	21.3		36.8207	8.00527	49.076	18.8744	13.1862	3.91746
	24.6		29.8873	6.61417	45.536	16.9233	13.443	4.15983
	28.3		24.177	5.58566	42.0063	15.0912	13.7461	4.37236
	32.6		19.5477	4.76028	38.3897	13.4877	14.053	4.56391
	37.5		15.8157	4.04013	34.9443	12.0637	14.3983	4.72248
	43.2		12.8383	3.5284	31.6943	10.7789	14.7707	4.87881
	49.7		10.3354	3.03692	28.6593	9.66385	15.1437	5.03132
	57.2		8.36533	2.62706	25.8483	8.67101	15.547	5.18874
	65.9		6.78637	2.24316	23.288	7.75835	15.9853	5.33108
	75.9		5.46277	1.96885	20.932	6.96001	16.4193	5.49563
	87.4		4.4357	1.65096	18.8163	6.22829	16.894	5.63139
	101		3.59917	1.42349	16.881	5.58359	17.3643	5.78973
	Shear strain (%)	Tested protein (0.25 mg/ml)	Storage modulus, G’ (Pa)	Standard deviation G’ (Pa)	Loss modulus, G’’ (Pa)	Standard deviation G’’ (Pa)	Shear Stress, τ (Pa)	Standard deviation τ (Pa)	Substrate	Substrate loading (%w/v)	pH
	0.102	PcaLOOL12	154.13	50.825	12.9106	13.3643	0.15888	0.0532903	CNF	0.6	3.5
	0.116		151.337	44.8183	21.108	10.1369	0.177017	0.0530813
	0.133		149.097	44.9833	21.996	3.67608	0.20136	0.0586016
	0.154		149.43	45.0084	20.9033	3.01963	0.231767	0.0690192
	0.177		151.713	41.3895	18.9873	2.91122	0.27039	0.073163
	0.204		149.603	43.193	19.3637	7.64598	0.30716	0.0892627
	0.234		149.563	40.7414	21.1233	4.77128	0.354183	0.0959489
	0.27		151.423	43.9645	22.8717	6.83834	0.41345	0.119891
	0.311		149.983	41.835	21.1197	5.91322	0.470757	0.13115
	0.358		151.43	41.5283	20.915	2.94677	0.547063	0.14847
	0.412		149.807	45.1344	20.2027	6.82662	0.62279	0.188075
	0.474		149.097	45.9968	20.0213	5.38547	0.713693	0.219882
	0.546		151.357	45.0182	19.5017	5.82147	0.83368	0.247869
	0.629		150.783	43.7289	18.971	5.814	0.955823	0.27727
	0.724		150.573	42.9628	19.3243	6.41758	1.09928	0.314083
	0.834		150.227	43.562	18.9187	6.5498	1.26242	0.367043
	0.96		149.467	43.2225	18.994	6.18952	1.4464	0.419495
	1.1		148.477	43.1342	19.1863	6.70404	1.65497	0.482931
	1.27		147.747	43.32	19.4643	5.82022	1.89673	0.556099
	1.47		146.61	42.6045	19.6353	5.84619	2.16753	0.629387
	1.69		145.457	42.3869	19.6067	5.74255	2.4762	0.721011
	1.94		143.75	40.9434	19.1367	5.97854	2.8171	0.804159
	2.24		141.877	41.0512	19.355	6.07212	3.2029	0.929251
	2.57		139.707	40.5797	19.2143	6.22017	3.63207	1.05783
	2.97		137.377	39.5485	19.432	6.26562	4.11423	1.18615
	3.42		135.08	38.7674	19.4693	6.14716	4.6594	1.33849
	3.93		132.328	37.9175	19.5473	5.97683	5.25823	1.50893
	4.53		129.323	36.8103	19.472	6.20017	5.9195	1.69132
	5.21		126.669	35.9566	19.5803	6.22902	6.68013	1.90343
	6		123.365	34.9266	19.9923	6.1824	7.49953	2.12741
	6.91		120.001	33.8292	20.1743	6.09304	8.40703	2.3712
	7.96		116.267	32.7041	20.2837	6.01349	9.38807	2.64332
	9.16		112.037	31.9312	20.7737	5.92507	10.4367	2.97718
	10.5		106.946	31.4	21.3533	5.68106	11.5017	3.36858
	12.1		100.39	30.802	22.2097	5.59762	12.4861	3.79928
	14		93.0487	30.0987	22.903	5.34824	13.399	4.26034
	16.1		85.1267	29.0581	23.2813	5.36669	14.2097	4.7356
	18.5		76.28	27.6769	23.69	5.05179	14.8127	5.17884
	21.3		66.5747	25.5798	24.09	5.33992	15.124	5.52338
	24.6		57.3227	23.4822	24.0253	5.14867	15.2987	5.80999
	28.3		48.2207	20.5788	23.7367	5.00164	15.2447	5.83792
	32.6		39.9287	18.0216	23.1097	4.67092	15.0863	5.83318
	37.5		32.4043	15.3755	21.9587	4.78289	14.7497	5.78139
	43.2		25.383	12.5343	20.8973	4.88851	14.274	5.53188
	49.7		19.3257	9.55621	19.5333	5.08002	13.7243	5.14812
	57.2		14.7862	7.54819	17.9847	5.16592	13.3805	5.03775
	65.9		11.4033	5.78485	16.2753	5.04908	13.1355	4.91422
	75.9		8.6778	4.29698	14.67	4.74993	12.9595	4.76291
	87.4		6.68543	3.33117	13.0567	4.37528	12.8363	4.73679
	101		5.12123	2.63343	11.5459	4.07139	12.7235	4.82854
	Shear strain (%)	Tested protein (0.5 mg/ml)	Storage modulus, G’ (Pa)	Standard deviation G’ (Pa)	Loss modulus, G’’ (Pa)	Standard deviation G’’ (Pa)	Shear Stress, τ (Pa)	Standard deviation τ (Pa)	Substrate	Substrate loading (%w/v)	pH
	0.102	PcaLOOL12	179.69	37.8019	23.4755	3.14592	0.28075	0.166553	CNF	0.6	3.5
	0.116		173.755	27.7822	26.467	3.49028	0.309717	0.185331
	0.133		174.07	38.0282	31.433	8.05112	0.36189	0.221274
	0.154		177.2	35.6948	23.469	4.37699	0.419857	0.254757
	0.177		177.505	33.0007	24.8675	1.04864	0.484877	0.293424
	0.204		174.58	41.6062	24.0585	4.92641	0.556933	0.348274
	0.234		178.82	32.5693	24.4395	5.68019	0.642873	0.384577
	0.27		176.435	35.3766	24.507	3.89757	0.740877	0.455704
	0.311		178.03	36.5433	21.72	4.53114	0.85367	0.519639
	0.358		176.91	34.9735	23.4685	3.79504	0.98171	0.600777
	0.412		176.985	36.6211	23.4505	3.17137	1.12822	0.688099
	0.474		176.945	36.0978	22.0255	4.49932	1.2997	0.795287
	0.546		175.785	37.6393	22.9965	2.60003	1.49132	0.917561
	0.629		177.315	37.5262	22.6795	4.71145	1.72009	1.04606
	0.724		175.655	37.6393	22.404	4.48023	1.96677	1.20134
	0.834		175.165	37.2292	21.8575	5.36765	1.4721	0.31339
	0.96		174.67	36.7696	22.5615	4.17122	1.69105	0.355745
	1.1		173.4	37.7171	23.127	3.95131	1.9335	0.419597
	1.27		171.69	39.2444	22.7635	4.40881	2.2037	0.502329
	1.47		169.425	39.3364	22.8965	4.54882	2.5049	0.579262
	1.69		167.975	39.7748	22.6345	4.49366	2.86005	0.674509
	1.94		164.615	40.6799	22.996	5.01197	3.22965	0.796839
	2.24		162.245	40.2556	22.5615	4.75954	3.66415	0.907854
	2.57		159.185	40.0293	22.922	4.4873	4.141	1.03733
	2.97		155.535	39.704	22.7265	4.57003	4.66015	1.1832
	3.42		152.31	39.7677	23.0805	5.17107	5.2598	1.36698
	3.93		148.745	39.8596	22.8875	5.09046	5.9177	1.57925
	4.53		144.635	39.6051	23.461	4.82388	6.6332	1.80652
	5.21		140.26	39.3858	23.9445	4.68458	7.41505	2.06624
	6		135.61	39.2444	23.849	4.25395	8.26085	2.36138
	6.91		130.475	39.4778	24.1445	4.17547	9.16805	2.73078
	7.96		125.075	39.4212	24.5885	3.72716	10.1442	3.13213
	9.16		118.893	40.414	25.4445	2.6566	11.1457	3.67172
	10.5		111.184	40.9641	26.6915	1.78262	12.0735	4.24335
	12.1		102.677	41.0879	28.1245	1.37249	12.9513	4.8446
	14		92.5235	40.3284	29.976	1.66877	13.6409	5.41241
	16.1		80.0635	35.6191	32.242	3.43512	13.947	5.50129
	18.5		67.3325	30.6467	33.765	5.13218	14.02	5.48432
	21.3		56.012	26.1446	34.1795	6.45094	14.0625	5.4624
	24.6		46.0325	21.8065	33.982	7.78949	14.1085	5.42987
	28.3		37.216	18.0539	33.0615	8.78297	14.1255	5.44684
	32.6		29.901	14.6866	31.557	9.40169	14.1965	5.49493
	37.5		24.006	11.9685	29.5675	9.54806	14.316	5.59887
	43.2		19.2475	9.84646	27.3635	9.37836	14.475	5.75443
	49.7		15.4002	8.12303	25.0255	9.06723	14.6315	5.95172
	57.2		12.4955	6.6461	22.7015	8.5369	14.849	6.10657
	65.9		9.9866	5.42549	20.467	8.01435	15.0245	6.30386
	75.9		7.9733	4.39354	18.3805	7.38573	15.221	6.46154
	87.4		6.36	3.56594	16.4565	6.76772	15.4325	6.63903
	101		5.09825	2.87927	14.662	6.21688	15.628	6.86176
	Shear strain (%)	Tested protein (1 mg/ml)	Storage modulus, G’ (Pa)	Standard deviation G’ (Pa)	Loss modulus, G’’ (Pa)	Standard deviation G’’ (Pa)	Shear Stress, τ (Pa)	Standard deviation τ (Pa)	Substrate	Substrate loading (%w/v)	pH
	0.102	PcaLOOL12	246.077	56.1289	29.1877	16.1842	0.252747	0.0585847	CNF	0.6	3.5
	0.116		256.6	55.1582	27.723	8.16015	0.298907	0.0644166
	0.133		256.9	63.4527	34.2297	9.22573	0.345617	0.0854005
	0.154		256.833	60.6854	36.575	15.8985	0.398383	0.09536
	0.177		255.967	63.4223	30.5177	9.87299	0.455607	0.113303
	0.204		259.007	58.6451	34.3917	10.0117	0.531797	0.121077
	0.234		261.453	60.1319	33.8167	4.9673	0.617943	0.141233
	0.27		258.13	59.1011	34.1267	9.36186	0.702693	0.16132
	0.311		259.073	57.8687	32.9807	4.88933	0.81136	0.180069
	0.358		257.513	55.274	36.07	7.27625	0.929993	0.199247
	0.412		257.887	55.9098	32.89	5.48425	1.07068	0.231339
	0.474		256.41	57.2594	34.087	7.5511	1.22675	0.274118
	0.546		257.617	58.0775	31.5707	6.38648	1.41747	0.318423
	0.629		256.247	54.5391	33.3947	6.96987	1.62473	0.345381
	0.724		254.533	55.582	32.9447	5.75262	1.8576	0.403916
	0.834		254.907	55.7121	33.9973	5.99434	2.14303	0.466811
	0.96		253.947	54.5468	33.0597	6.72432	2.45757	0.527525
	1.1		253.33	54.4198	32.7347	6.66761	2.82287	0.6059
	1.27		251.007	53.5726	32.6573	7.25954	3.2206	0.687332
	1.47		249.087	52.396	32.924	6.34415	3.6801	0.771816
	1.69		246.147	51.8414	33.1057	6.67431	4.18807	0.881019
	1.94		243.22	50.34	33.1823	6.71631	4.76657	0.986618
	2.24		239.85	49.1211	32.7523	7.0338	5.41337	1.10981
	2.57		235.62	47.6241	33.448	7.08789	6.12763	1.23857
	2.97		231.16	46.1018	33.4897	6.84252	6.92363	1.37948
	3.42		226.41	44.8281	33.4223	7.14195	7.80973	1.54706
	3.93		221.19	42.9276	33.278	6.96866	8.7885	1.70905
	4.53		215.777	41.4168	33.546	7.10481	9.8811	1.90222
	5.21		209.697	40.0478	33.8787	7.20112	11.0684	2.11915
	6		203.177	38.5217	33.9513	7.0876	12.3575	2.34607
	6.91		196.317	37.2486	33.8213	7.21475	13.757	2.61565
	7.96		189.16	35.814	34.083	7.30004	15.2813	2.90426
	9.16		181.317	33.9555	34.6113	7.80855	16.9013	3.19033
	10.5		170.88	30.0651	36.045	9.51385	18.4153	3.30703
	12.1		158.497	24.4797	38.452	12.1506	19.81	3.21935
	14		144.877	18.2257	40.6537	14.7625	21.0597	2.95958
	16.1		130.143	11.9541	43.3713	17.7396	22.1487	2.57345
	18.5		113.893	6.39007	46.7273	20.2332	22.9753	1.95763
	21.3		98.4383	6.84863	48.7617	21.0093	23.7217	1.43261
	24.6		84.1283	8.84959	49.381	19.9195	24.344	1.09098
	28.3		70.6683	9.57915	48.8433	17.7581	24.723	1.08527
	32.6		58.3337	8.5745	47.1353	14.9568	24.8173	1.38821
	37.5		47.2887	6.92339	44.856	12.2841	24.7673	1.81391
	43.2		38.1477	5.53575	41.7803	10.2827	24.7133	2.00213
	49.7		30.5357	4.38948	38.5547	8.65084	24.7057	2.09632
	57.2		24.3413	3.27721	35.5033	7.15494	24.8377	2.32599
	65.9		18.954	1.90905	32.2833	6.17939	24.794	2.93801
	75.9		15.0397	1.3288	29.251	5.31131	25.0373	3.26078
	87.4		11.9823	1.04376	26.3573	4.59037	25.3527	3.49039
	101		9.60433	0.926562	23.622	3.98431	25.6987	3.64485
	Shear strain (%)	Tested protein (2 mg/ml)	Storage modulus, G’ (Pa)	Standard deviation G’ (Pa)	Loss modulus, G’’ (Pa)	Standard deviation G’’ (Pa)	Shear Stress, τ (Pa)	Standard deviation τ (Pa)	Substrate	Substrate loading (%w/v)	pH
	0.102	PcaLOOL12	101.929	84.1264	14.5965	9.0844	0.112065	0.0721522	CNF	0.6	3.5
	0.116		102.515	85.5082	12.2443	7.47475	0.13141	0.0819947
	0.133		101.494	83.051	16.6364	9.43194	0.146316	0.092623
	0.154		97.7987	85.3028	14.3744	10.9876	0.166914	0.111383
	0.177		100.208	87.3821	16.2906	7.86514	0.19293	0.128557
	0.204		101.69	85.35	19.3577	3.00218	0.22774	0.141879
	0.234		99.9533	88.5842	16.3097	4.86456	0.254022	0.169672
	0.27		100.826	85.0965	13.5422	12.1124	0.296821	0.194129
	0.311		102.913	89.7078	15.0254	8.87252	0.341368	0.230973
	0.358		103.114	87.0478	13.7443	9.76117	0.372158	0.313122
	0.412		100.895	84.9104	14.8158	9.7871	0.420191	0.351839
	0.474		99.6697	87.486	13.7302	9.84598	0.477367	0.417561
	0.546		100.611	86.8647	12.3085	9.73391	0.55384	0.477237
	0.629		100.196	86.1779	14.1083	10.1671	0.636893	0.54442
	0.724		99.7307	85.1978	12.8525	9.69011	0.727937	0.62041
	0.834		98.7557	83.8552	13.4625	10.1169	0.830763	0.703821
	0.96		98.6737	83.9361	13.3836	9.48246	0.956177	0.810238
	1.1		97.33	83.5319	13.4114	10.2902	1.08601	0.930425
	1.27		96.8977	82.7359	13.7681	10.6309	1.24545	1.06161
	1.47		95.2557	81.006	13.306	9.53694	1.40913	1.19399
	1.69		94.447	79.8237	13.3729	9.7902	1.60905	1.35543
	1.94		92.6607	78.4919	13.334	10.273	1.81833	1.53737
	2.24		90.8013	76.9702	12.9823	10.0399	2.05177	1.73614
	2.57		89.4243	75.4193	13.8317	9.88502	2.33135	1.95706
	2.97		87.4973	73.7207	13.5346	10.2774	2.62495	2.20553
	3.42		85.365	71.9654	13.7154	10.8488	2.95073	2.48302
	3.93		83.1307	69.7687	13.7122	10.8988	3.31124	2.77477
	4.53		80.7223	67.7964	14.131	11.2685	3.70965	3.10959
	5.21		77.882	65.4868	14.6089	12.076	4.13004	3.47011
	6		74.405	62.8552	15.2855	12.9044	4.55771	3.84855
	6.91		70.3237	59.7127	16.2547	13.92	4.98566	4.23217
	7.96		65.091	55.8332	17.7795	15.0338	5.36557	4.59763
	9.16		58.9587	51.6309	19.1805	16.276	5.6778	4.9591
	10.5		52.409	47.1316	20.4902	17.6379	5.93487	5.30838
	12.1		45.7607	42.3291	21.7502	18.814	6.15357	5.62246
	14		39.3622	37.2194	22.5594	19.786	6.34377	5.88632
	16.1		33.3759	32.0148	22.8465	20.3885	6.513	6.09885
	18.5		28.0244	27.1456	22.6114	20.4472	6.6782	6.29025
	21.3		23.5302	22.6869	21.8092	19.9223	6.85073	6.43869
	24.6		19.5291	18.8051	20.6991	19.0996	6.9954	6.5837
	28.3		16.2171	15.3525	19.3697	17.9182	7.14607	6.67375
	32.6		13.3345	12.5007	17.9173	16.5961	7.27203	6.76559
	37.5		11.0018	10.2609	16.4224	15.1935	7.41137	6.8753
	43.2		9.01577	8.34721	14.9741	13.7869	7.54813	6.96042
	49.7		7.36547	6.72809	13.5377	12.4379	7.6652	7.03061
	57.2		6.0287	5.47145	12.1489	11.11	7.76613	7.08544
	65.9		4.89146	4.38696	10.7801	9.81088	7.8058	7.07197
	75.9		4.01499	3.57415	9.6075	8.71674	7.90803	7.13302
	87.4		3.18447	2.87692	8.4883	7.67891	7.93073	7.15056
	101		2.53738	2.2866	7.53353	6.77934	8.00817	7.18511
