# Supplementary material for: Loosenin-Like Proteins from Phanerochaete carnosa Impact Both Cellulose and Chitin Fiber Networks
Source: Appl Environ Microbiol. 2023 Jan 16;89(1):e01863-22. doi: 10.1128/aem.01863-22 (PMC9888185; doi:10.1128/aem.01863-22)
Supplement: Supplemental file 4 — Supplemental file S4. Download aem.01863-22-s0005.xlsx, XLSX file, 0.10 MB [file aem.01863-22-s0005.xlsx]

## Sheet: Controls
	Shear strain (%)	Tested protein	Elastic stress, σ’ (Pa) 1	Elastic stress, σ’ (Pa) 2	Elastic stress, σ’ (Pa) 3		Substrate	Substrate loading (%w/v)	pH	Yield strain (%)	Standard deviation yield strain (%)	Yield stress (Pa)	Standard deviation yield stress (Pa)
	0.103	N/A (protein blank)	15.1688	15.1884	16.2297		CNF	0.6	5	27.3	4.6	2815.1	389.1
	0.116		17.8176	18.1505	19.5216
	0.133		20.1229	21.6391	22.6286
	0.154		22.2083	24.9295	23.9408
	0.177		26.8421	30.2511	29.3731
	0.204		30.6041	35.3736	33.9211
	0.234		34.2131	39.3143	38.9938
	0.27		40.905	44.2719	42.7896
	0.311		46.4696	51.9681	51.0133
	0.358		54.3874	59.9543	58.0855
	0.412		63.0401	66.744	68.0871
	0.474		70.8488	78.703	77.2762
	0.546		81.8399	91.87	88.8397
	0.629		95.0608	104.873	103.307
	0.724		108.839	122.298	118.2
	0.833		126.958	139.094	136.379
	0.96		146.208	162.086	156.518
	1.11		167.377	186.702	179.432
	1.27		191.846	215.532	203.911
	1.47		220.779	247.945	236.552
	1.69		255.612	284.14	270.958
	1.94		292.707	324.678	308.576
	2.24		335.082	373.587	354.749
	2.58		384.472	429.673	404.776
	2.97		440.303	491.149	459.34
	3.41		499.429	559.581	520.127
	3.93		569.496	640.276	593.351
	4.53		647.428	728.741	671.935
	5.21		735.548	826.723	761.442
	6		834.9	938.64	863.52
	6.91		943.699	1063.45	971.477
	7.95		1066.57	1202.36	1094.48
	9.16		1205.64	1359.53	1234.22
	10.5		1352.51	1522.61	1381.69
	12.1		1525.33	1714.93	1552.43
	14		1724.1	1940.12	1745.66
	16.1		1933.13	2174.47	1946.17
	18.5		2161.91	2432.01	2131.94
	21.3		2416.06	2718.52	2301.47
	24.6		2694.68	3014.98	2366.74
	28.3		2948.01	2914.62	2293.01
	32.6		3063.62	2644.9	2128.98
	37.5		2757.04	2347.8	1905.19
	43.2		2427.06	1989.49	1695.77
	49.7		2164.09	1639.21	1449.2
	57.3		1988.77	1344.6	1219.92
	65.9		1679.33	1074.24	1007.22
	75.9		1454.93	870.345	849.625
	87.4		1266.78	711.113	740.855
	100		1042.32	598.405	645.511
	Shear strain (%)	Tested protein (0.25 mg/ml)	Elastic stress, σ’ (Pa) 1	Elastic stress, σ’ (Pa) 2	Elastic stress, σ’ (Pa) 3	Elastic stress, σ’ (Pa) 4	Substrate	Substrate loading (%w/v)	pH	Yield strain (%)	Standard deviation yield strain (%)	Yield stress (Pa)	Standard deviation yield stress (Pa)
	0.102	BSA	15.387	17.864	27.656	10.582	CNF	0.6	5	28.4	3.3	2694.7	972.5
	0.116		17.7178	20.7652	31.1808	13.5036
	0.133		21.5101	23.811	35.9167	14.9785
	0.154		22.5675	27.7603	42.4391	15.2801
	0.177		26.6226	33.5433	47.8909	18.5514
	0.204		31.0488	36.6943	54.6192	22.8517
	0.234		34.1406	42.6465	63.4772	25.258
	0.27		39.6036	49.4991	74.2581	28.9818
	0.311		45.4584	55.7442	85.7398	34.2085
	0.358		53.1537	65.0525	98.5748	37.7563
	0.412		62.657	75.4248	113.712	44.5248
	0.474		70.5312	87.69	131.744	49.8079
	0.546		80.5186	99.4921	152.274	56.7785
	0.629		94.1686	115.508	173.711	65.5004
	0.724		109.253	133.307	202.332	76.0957
	0.834		124.034	154.172	231.899	90.0806
	0.96		143.486	176.283	266.209	103.112
	1.1		163.482	202.433	304.788	117.326
	1.27		189.522	232.474	350.317	137.046
	1.47		216.27	267.019	401.777	156.833
	1.69		247.315	307.834	461.623	181.438
	1.94		282.677	351.101	525.255	207.541
	2.24		322.503	400.932	597.796	238.03
	2.57		369.951	459.079	681.384	272.6
	2.97		420.083	521.818	773.566	311.185
	3.42		478.559	593.715	877.461	354.81
	3.93		544.737	675.764	994.565	405.733
	4.53		617.568	764.377	1121.37	459.91
	5.21		699.911	863.349	1263.74	523.136
	6		790.5	975.352	1418.73	591.938
	6.91		892.998	1098.34	1590.52	669.818
	7.96		1007.34	1236.07	1781.28	755.385
	9.16		1132.4	1386.13	1987.29	853.137
	10.5		1268.71	1547.59	2206.16	955.899
	12.1		1419.33	1730.91	2454.36	1071.49
	14		1588.86	1943.2	2732.1	1202.8
	16.1		1750.23	2164.64	3015.69	1336.54
	18.5		1888.48	2394.82	3297.07	1475.73
	21.3		1975.04	2639.28	3584.79	1617.99
	24.6		2010.2	2847.39	3864.88	1751.09
	28.3		1902.18	2898.77	3986.62	1860.61
	32.6		1671.74	2700.3	3472.62	1883.34
	37.5		1405.35	2402.32	2948.1	1793.62
	43.2		1251.02	1848.95	2416.57	1438.07
	49.7		1060.45	1478.18	2038.15	1116.46
	57.2		865.093	1198.51	1709.99	909.194
	65.9		681.162	988.053	1402.92	771.966
	75.9		529.069	859.799	1174.75	680.881
	87.4		441.782	789.044	1026.3	591.859
	100		370.822	715.343	937.391	533.805
	Shear strain (%)	Tested protein (0.5 mg/ml)	Elastic stress, σ’ (Pa) 1	Elastic stress, σ’ (Pa) 2	Elastic stress, σ’ (Pa) 3	Elastic stress, σ’ (Pa) 4	Substrate	Substrate loading (%w/v)	pH	Yield strain (%)	Standard deviation yield strain (%)	Yield stress (Pa)	Standard deviation yield stress (Pa)
	0.102	BSA	18.523	6.7727	16.576	11.157	CNF	0.6	5	24	8.1	1860	688.6
	0.116		22.7163	8.66381	18.2932	13.0558
	0.133		26.3234	10.9359	21.5806	13.7868
	0.154		28.6921	12.2008	24.5198	16.2333
	0.177		34.3769	13.2031	28.6492	19.2257
	0.204		38.7588	15.0058	31.7451	22.3483
	0.234		44.8859	18.7701	35.6569	25.3165
	0.27		51.0138	20.2357	42.9165	30.3129
	0.311		60.5368	24.0145	49.4574	33.5792
	0.358		68.619	25.7961	56.9058	39.9804
	0.412		78.8403	32.0618	65.9159	45.4601
	0.474		92.4774	37.3716	77.1293	52.0405
	0.546		106.017	41.6429	88.0753	60.1201
	0.629		121.732	49.8425	100.48	68.5839
	0.724		140.038	56.2696	115.861	80.4699
	0.834		162.277	65.493	134.246	91.7799
	0.96		186.199	74.7358	154.428	105.759
	1.1		212.003	85.3248	177.683	120.582
	1.27		243.611	98.4606	205.207	140.17
	1.47		280.262	112.981	234.213	159.958
	1.69		320.289	130.378	269.065	186.424
	1.94		366.35	149.331	307.024	210.665
	2.24		415.583	168.461	351.359	240.26
	2.57		474.705	192.598	399.352	274.399
	2.97		539.194	219.49	455.514	313.257
	3.42		611.72	248.712	517.638	357.197
	3.93		693.645	282.669	589.343	407.384
	4.53		780.74	319.627	666.384	461.04
	5.21		879.448	361.845	752.689	522.876
	6		988.949	407.038	846.746	590.374
	6.91		1108.42	458.015	951.717	667.099
	7.96		1241.87	516.178	1068.48	752.801
	9.16		1385.68	579.863	1195.54	848.232
	10.5		1538.98	648.501	1332.56	952.644
	12.1		1715.3	728.722	1488.78	1066.39
	14		1911.42	822.78	1667.12	1175.26
	16.1		2110.87	915.285	1846.35	1173.11
	18.5		2303.25	1012.75	2037.22	1054.89
	21.3		2436.08	1118.53	2238.84	949.469
	24.6		2194.64	1223.87	2418.03	853.384
	28.3		1875.58	1327.98	2469.26	756.657
	32.6		1616.1	1359.54	2175.55	650.488
	37.5		1462.61	1352.17	1957.16	559.987
	43.2		1319.16	1316.02	1763.44	482.117
	49.7		1171.03	1174.81	1488.27	416.66
	57.2		973.544	1009.47	1301.01	352.392
	65.9		797.628	854.939	1068.39	290.224
	75.9		645.445	716.484	941.284	243.932
	87.4		539.549	567.886	771.985	187.285
	100		471.478	430.866	669.024	144.501
	Shear strain (%)	Tested protein (1 mg/ml)	Elastic stress, σ’ (Pa) 1	Elastic stress, σ’ (Pa) 2	Elastic stress, σ’ (Pa) 3	Elastic stress, σ’ (Pa) 4	Substrate	Substrate loading (%w/v)	pH	Yield strain (%)	Standard deviation yield strain (%)	Yield stress (Pa)	Standard deviation yield stress (Pa)
	0.1	BSA	20.513	18.228	12.374	21.317	CNF	0.6	5	19.6	4.5	1939.5	457.1
	0.116		25.8007	20.5703	15.5927	26.0037
	0.133		28.5338	23.8775	17.1304	29.5207
	0.153		33.38	28.354	20.7392	34.6438
	0.177		38.1594	32.1874	22.7109	40.8817
	0.203		44.7108	35.9127	25.8074	44.6174
	0.234		52.4722	43.5334	30.5932	52.6079
	0.27		59.5539	49.6719	34.6167	61.1334
	0.31		69.9267	56.5037	38.5764	69.2416
	0.357		81.4388	65.1596	46.3172	79.5432
	0.412		94.6323	76.2736	52.6495	91.7442
	0.474		108.352	87.2634	60.3639	106.214
	0.546		125.749	100.213	70.7671	122.664
	0.628		146.048	114.987	81.7028	141.589
	0.723		168.502	133.234	92.7826	162.039
	0.833		194.747	152.272	106.774	188.133
	0.959		222.747	176.446	123.884	214.902
	1.1		256.201	200.2	140.745	248.138
	1.27		294.081	231.14	162.522	285.801
	1.46		334.909	263.895	184.486	325.697
	1.69		384.982	303.845	213.058	375.602
	1.94		438.149	345.747	240.773	428.449
	2.23		499.275	393.64	274.781	490.065
	2.57		564.937	448.311	312.923	558.846
	2.96		640.07	511.488	356.325	635.601
	3.41		720.703	579.7	403.471	723.636
	3.93		810.838	655.917	457.295	819.366
	4.52		906.802	740.286	515.596	927.097
	5.21		1010.32	835.997	580.133	1047.57
	5.99		1120.85	937.135	651.592	1177.09
	6.9		1234	1052.66	730.572	1322.32
	7.95		1350.63	1181.05	819.168	1481.16
	9.15		1453.29	1319.06	913.893	1653.22
	10.5		1517.14	1468.53	1013.26	1834.56
	12.1		1542.63	1638.1	1128.16	2023.72
	14		1558.76	1824.48	1251.85	2197.86
	16.1		1550.95	2000.1	1371.67	2295.54
	18.5		1515.41	2156.17	1485.27	2301.95
	21.3		1467.57	2299.12	1530.11	2220.31
	24.5		1359.19	2367.26	1458.12	2083.06
	28.3		1249.16	2356.6	1341.62	1920.49
	32.5		1137.5	2169.34	1190.9	1748.79
	37.5		965.85	1914.34	1076.59	1595.78
	43.1		833.683	1608.79	979.965	1446.91
	49.7		733.622	1316.6	852.902	1315.46
	57.2		642.985	1093.44	718.546	1206
	65.8		550.647	917.581	628.607	1103.33
	75.8		468.421	775.813	577.05	1018.6
	87.3		408.966	658.399	546.908	950.784
	100		348.601	569.085	504.485	887.992
	Shear strain (%)	Tested protein (2 mg/ml)	Elastic stress, σ’ (Pa) 1	Elastic stress, σ’ (Pa) 2	Elastic stress, σ’ (Pa) 3	Elastic stress, σ’ (Pa) 4	Substrate	Substrate loading (%w/v)	pH	Yield strain (%)	Standard deviation yield strain (%)	Yield stress (Pa)	Standard deviation yield stress (Pa)
	0.101	BSA	23.734	15.1864	15.1904	22.1735	CNF	0.6	5	22.4	4.2	2411	566.2
	0.116		28.3852	18.9648	17.3466	25.165
	0.133		31.5835	21.4223	20.5259	30.3067
	0.153		37.104	23.894	22.7404	33.3907
	0.177		43.742	26.5996	26.5128	39.0409
	0.203		48.7484	31.4894	31.394	43.6288
	0.234		57.9127	35.5329	35.1187	52.0954
	0.27		67.6161	41.4477	40.7268	58.6386
	0.31		77.5775	47.0146	45.9947	67.0747
	0.357		90.4959	53.7392	53.5036	78.2544
	0.412		103.334	64.4492	62.8547	91.4352
	0.474		119.348	71.0905	70.8677	103.285
	0.546		137.974	83.6909	82.4515	120.207
	0.628		159.336	96.9192	95.6004	136.439
	0.723		183.526	111.168	110.077	157.383
	0.833		212.323	128.848	125.366	183.918
	0.959		243.634	148.098	144.08	209.925
	1.1		280.324	168.685	165.528	240.735
	1.27		320.548	194.856	189.281	278.13
	1.46		368.752	221.657	218.066	318.236
	1.69		423.818	256.964	250.661	367.119
	1.94		483.952	290.961	286.848	419.409
	2.23		550.632	332.27	327.141	478.09
	2.57		628.648	377.173	372.856	545.637
	2.96		712.827	431.006	424.079	622.192
	3.41		808.75	488.653	482.276	709.485
	3.93		915.297	553.816	547.017	804.117
	4.52		1031.19	624.076	619.059	910.283
	5.21		1163.5	702.881	698.296	1029.44
	5.99		1305.16	789.003	784.211	1157.51
	6.9		1461.83	885.684	881.475	1302.24
	7.95		1635.71	993.273	987.231	1463.28
	9.15		1823.87	1108.25	1104.86	1635.75
	10.5		2023.56	1231.44	1229.97	1819.54
	12.1		2239.59	1373.83	1369.24	2026.39
	14		2478.7	1530.76	1526.42	2250.5
	16.1		2721.06	1685.83	1683.42	2454.93
	18.5		2958.34	1839.79	1835.05	2506.2
	21.3		3171.14	1970.55	1916.21	2441.19
	24.5		3158.79	2037.96	1861.66	2309.91
	28.3		2739.3	2050.39	1836.19	2225.88
	32.5		2470.49	1955.82	1720.55	2146.82
	37.5		2136.49	1798.54	1508.02	2077.99
	43.1		1861.79	1615.09	1307.09	1984.24
	49.7		1629.96	1448.61	1132.36	1915.98
	57.2		1439.5	1299.7	965.25	1860.14
	65.8		1184.73	1090.37	783.875	1804.24
	75.8		970.543	862.604	646.718	1758.94
	87.3		806.783	698.653	566.044	1702.09
	100		706.051	606.253	506.959	1648.72

## Sheet: PcaLOOL2
	Shear strain (%)	Tested protein (0.25 mg/ml)	Elastic stress, σ’ (Pa) 1	Elastic stress, σ’ (Pa) 2	Elastic stress, σ’ (Pa) 3	Elastic stress, σ’ (Pa) 4	Elastic stress, σ’ (Pa) 5	Substrate	Substrate loading (%w/v)	pH	Yield strain (%)	Standard deviation yield strain (%)	Yield stress (Pa)	Standard deviation yield stress (Pa)
	0.1	PcaLOOL2	77.115	24.135	10.051	18.055	17.898	CNF	0.6	5	17.6	6.9	2407.3	960.9
	0.116		89.1796	27.2658	11.7009	20.0042	23.0295
	0.133		101.742	31.4252	13.1244	23.5902	26.2662
	0.153		118.483	36.7185	16.2318	26.3772	29.4999
	0.177		137.386	43.6659	17.2743	30.706	32.9308
	0.203		158.931	50.0354	20.2661	35.9229	38.7365
	0.234		183.94	58.5304	22.332	40.9921	45.7189
	0.27		211.942	66.9006	26.1924	48.2652	50.7762
	0.31		244.032	75.2711	30.0291	54.2779	58.0196
	0.357		280.384	87.2651	37.1316	64.003	68.7511
	0.412		323.951	99.9388	42.5225	73.0682	79.446
	0.474		372.905	117.742	46.0605	84.1018	90.9037
	0.546		429.303	131.826	54.368	97.3736	103.724
	0.628		492.258	153.238	61.0724	111.156	120.174
	0.723		564.808	177.157	70.0638	127.913	136.886
	0.833		646.516	203.394	81.5782	148.782	157.837
	0.959		740.559	233.9	93.585	170.213	183.188
	1.1		840.961	268.048	107.274	194.414	208.769
	1.27		962.088	306.146	124.424	224.498	240.373
	1.46		1094.17	350.896	141.081	258.143	275.56
	1.69		1246.16	403.149	162.918	297.71	319.495
	1.94		1405.12	458.247	185.703	340.257	361.403
	2.23		1584.73	520.683	210.149	388.577	412.773
	2.57		1783.09	592.616	238.807	443.454	470.875
	2.96		2000.99	671.861	273.471	505.686	536.5
	3.41		2241.53	763.601	311.609	577.313	610.765
	3.93		2493.9	862.163	353.897	656.978	694.235
	4.52		2757.34	972.84	401.376	743.811	783.949
	5.21		3022.63	1098.27	452.363	844.489	887.263
	5.99		3270.9	1232.26	511.3	953.668	999.971
	6.9		3480.84	1382.97	577.502	1076.61	1127.67
	7.95		3568.6	1547.63	650.119	1213.01	1268.98
	9.15		3573.72	1728.8	731.286	1361.43	1423.19
	10.5		3511.31	1918.66	813.75	1521.87	1582.88
	12.1		3402.64	2123.31	905.383	1705.37	1722.19
	14		3283.84	2328.62	1006.22	1917.3	1852.48
	16.1		3128.87	2480.21	1089.17	2143.23	1884.02
	18.5		2944.83	2417.58	1101.32	2386.68	1823.08
	21.3		2731.72	2211.58	1061.59	2652.91	1635.75
	24.5		2467.89	1968.5	1005.31	2916.97	1343.6
	28.3		2227.38	1708.9	909.873	2997.25	1131.07
	32.5		1994.59	1381.41	751.725	2832.89	961.285
	37.5		1786.76	1089.9	575.475	2332.61	819.975
	43.1		1580.3	881.18	436.991	1646.89	700.892
	49.7		1403.18	735.162	341.141	1274.51	603.756
	57.2		1245.42	634.005	271.111	999.627	525.147
	65.8		1106.89	553.102	214.876	811.709	456.613
	75.8		978.047	485.999	173.938	673.149	401.816
	87.3		866.985	436.02	132.775	557.646	356.394
	100		776.478	396.142	105.01	486.426	316.655
	Shear strain (%)	Tested protein (0.5 mg/ml)	Elastic stress, σ’ (Pa) 1	Elastic stress, σ’ (Pa) 2	Elastic stress, σ’ (Pa) 3	Elastic stress, σ’ (Pa) 4	Elastic stress, σ’ (Pa) 5	Substrate	Substrate loading (%w/v)	pH	Yield strain (%)	Standard deviation yield strain (%)	Yield stress (Pa)	Standard deviation yield stress (Pa)
	0.102	PcaLOOL2	27.041	40.121	8.1237	11.214	23.264	CNF	0.6	5	8	2.4	1172.4	885.9
	0.116		30.979	47.5704	8.65105	9.61431	26.9468
	0.133		35.2955	55.0474	9.65128	12.8769	30.9079
	0.154		41.2488	62.8998	12.1907	15.4698	35.6459
	0.177		47.3971	71.7965	12.4054	17.5566	39.825
	0.204		54.3289	82.2272	14.4447	19.6896	45.9166
	0.234		62.5739	94.7232	17.1545	22.4235	54.8168
	0.27		73.845	110.714	18.863	26.9787	62.8587
	0.311		83.793	125.305	21.3937	28.8548	72.2331
	0.358		96.1544	144.521	24.653	34.0046	81.3746
	0.412		111.516	167.993	28.7939	39.7456	94.8136
	0.474		128.25	193.33	32.5486	44.8911	109.522
	0.546		146.475	221.256	36.9407	52.6076	125.782
	0.629		168.731	255.081	43.2868	59.1476	144.522
	0.724		193.938	291.694	48.7823	68.4211	165.14
	0.834		221.428	335.499	55.6069	79.2641	189.782
	0.96		253.723	382.718	63.3861	90.2544	218.249
	1.1		290.334	437.272	74.1103	102.312	249.458
	1.27		331.584	502.336	83.754	116.59	285.826
	1.47		376.884	570.159	94.4737	134.095	326.529
	1.69		431.22	653.591	107.918	152.492	375.197
	1.94		487.852	739.916	122.007	171.607	424.453
	2.24		552.995	837.677	138.945	194.266	482.862
	2.57		624.973	948.433	157.356	217.227	548.489
	2.97		707.322	1069.36	176.703	242.936	623.05
	3.42		796.951	1205.88	196.88	271.19	703.756
	3.93		896.983	1355.61	216.649	301.36	795.943
	4.53		1007.69	1517.54	234.977	331.637	888.09
	5.21		1131.14	1697.78	243.062	353.087	979.688
	6		1262.09	1888.95	244.871	362.066	1068.2
	6.91		1408.22	2089.18	245.495	358.752	1135.19
	7.96		1567.18	2214.08	238.659	346.056	1132.24
	9.16		1728.07	2193.99	224.202	331.276	1108.52
	10.5		1846.22	2050.02	202.818	312.868	1051.68
	12.1		1905.39	1949.79	179.334	295.288	985.013
	14		1819.02	1775.76	155.946	279.258	919.394
	16.1		1681	1505.85	138.164	263.959	846.828
	18.5		1522.31	1250.95	123.482	248.677	776.353
	21.3		1384.95	1075.91	111.708	235.727	718.492
	24.6		1260.77	941.486	98.9114	225.175	665.469
	28.3		1165.68	836.803	87.0225	213.693	621.723
	32.6		1033.01	741.52	81.1817	206.645	569.952
	37.5		883.463	665.475	69.5962	199.414	530.212
	43.2		730.33	599.607	63.3915	192.739	491.168
	49.7		595.555	546.452	57.0606	191.395	455.466
	57.2		482.408	499.768	49.7514	190.785	428.863
	65.9		389.181	460.159	44.0656	190.965	398.426
	75.9		318.284	426.655	39.3122	187.544	370.738
	87.4		260.154	398.298	38.8241	186.359	347.122
	101		211.12	371.539	39.9455	193.809	330.987
	Shear strain (%)	Tested protein (1 mg/ml)	Elastic stress, σ’ (Pa) 1	Elastic stress, σ’ (Pa) 2	Elastic stress, σ’ (Pa) 3	Elastic stress, σ’ (Pa) 4	Elastic stress, σ’ (Pa) 5	Substrate	Substrate loading (%w/v)	pH	Yield strain (%)	Standard deviation yield strain (%)	Yield stress (Pa)	Standard deviation yield stress (Pa)
	0.1	PcaLOOL2	32.216	7.3756	17.418	33.317	18.344	CNF	0.6	5	9.4	3.2	929.7	469.9
	0.116		37.0144	9.13268	19.8963	38.5549	20.8881
	0.133		42.5919	9.64144	23.4931	43.3859	24.8098
	0.153		49.8994	12.0529	25.3322	50.8388	25.4699
	0.177		59.2879	13.6575	29.9183	59.9888	30.1962
	0.203		67.3371	16.932	33.4828	67.1524	36.4121
	0.234		76.7871	17.371	39.9438	76.27	41.3408
	0.27		88.7841	21.3916	45.8757	87.5988	47.5524
	0.31		102.269	23.9056	51.9188	102.142	55.2234
	0.357		116.418	28.7567	60.4115	118.606	62.3929
	0.412		134.16	31.8497	68.6351	136.413	71.8775
	0.474		153.031	37.0602	79.0111	154.752	82.002
	0.546		175.588	42.8424	91.5587	178.542	94.2232
	0.628		200.389	47.7343	104.436	204.91	109.354
	0.723		227.188	56.5509	119.208	234.989	123.228
	0.833		261.52	63.3588	137.37	268.651	141.768
	0.959		296.072	72.9281	156.269	307.714	162.397
	1.1		333.916	82.115	178.2	351.648	185.482
	1.27		374.548	93.6981	202.616	400.812	211.836
	1.46		418.071	106.602	232.417	458.805	241.718
	1.69		462.553	121.825	265.009	526.249	274.997
	1.94		504.012	137.53	298.935	595.056	312.437
	2.23		538.233	154.249	336.864	674.709	354.57
	2.57		569.486	175.39	381.465	762.519	402.976
	2.96		599.607	198.447	430.236	862.633	456.817
	3.41		615.096	223.297	482.583	971.168	514.74
	3.93		635.324	250.29	541.868	1092.85	580.461
	4.52		638.631	278.604	604.731	1225.55	650.654
	5.21		643.904	312.897	674.903	1365.59	726.534
	5.99		635.299	347.971	746.773	1496.9	789.901
	6.9		621.518	385.427	819.582	1617.15	825.723
	7.95		609.63	425.071	890.957	1701.3	830.537
	9.15		591.044	458.58	938.882	1714.34	811.916
	10.5		573.289	485.026	949.347	1578.15	795.827
	12.1		555.293	505.719	946.208	1459.14	781.357
	14		537.782	510.51	873.068	1311.28	742.182
	16.1		522.236	504.719	735.062	1170.86	688.339
	18.5		492.211	474.525	631.035	1053.61	633.569
	21.3		464.894	401.249	552.479	955.731	588.732
	24.5		444.577	320.754	483.973	873.645	549.633
	28.3		424.387	265.188	430.726	806.72	512.202
	32.5		387.53	222.736	384.507	734.858	479.44
	37.5		361.954	181.009	346.755	678.638	450.375
	43.1		339.111	148.027	316.47	625.812	422.664
	49.7		306.033	117.411	296.058	583.18	400.005
	57.2		285.851	94.0368	278.495	539.865	375.97
	65.8		257.923	72.4129	264.266	506.811	356.248
	75.8		237.603	56.0541	258.129	470.612	342.267
	87.3		216.268	39.9144	252.437	440.446	328.257
	100		187.476	37.0246	250.945	410.09	309.232
	Shear strain (%)	Tested protein (2 mg/ml)	Elastic stress, σ’ (Pa) 1	Elastic stress, σ’ (Pa) 2	Elastic stress, σ’ (Pa) 3	Elastic stress, σ’ (Pa) 4		Substrate	Substrate loading (%w/v)	pH	Yield strain (%)	Standard deviation yield strain (%)	Yield stress (Pa)	Standard deviation yield stress (Pa)
	0.1	PcaLOOL2	18.696	14.85	25.859	9.4019		CNF	0.6	5	7.9	3.4	761.4	599.6
	0.116		20.8777	16.3722	30.0811	11.8308
	0.133		25.3152	19.0177	33.0798	14.0368
	0.153		27.3977	22.8827	40.5955	14.3803
	0.177		32.3184	25.3694	46.7882	17.2504
	0.203		36.8628	30.448	54.0711	18.4994
	0.234		43.7767	33.9581	62.4686	23.1159
	0.27		49.6098	39.852	71.2152	28.0152
	0.31		57.0059	46.1962	81.5796	29.8905
	0.357		65.5916	50.9403	93.1413	34.9896
	0.412		74.8769	60.1026	106.848	41.0183
	0.474		85.3769	67.0615	122.567	46.225
	0.546		97.8923	77.401	140.529	51.3038
	0.628		111.489	89.4209	161.572	58.7324
	0.723		126.366	100.721	183.779	67.6085
	0.833		144.625	116.095	211.474	76.3095
	0.959		164.862	132.821	240.805	88.1935
	1.1		187.462	149.391	272.855	99.9823
	1.27		214.351	172.276	312.331	112.45
	1.46		242.389	193.873	355.948	125.737
	1.69		275.216	220.765	404.349	141.891
	1.94		309.663	249.329	456.618	156.733
	2.23		347.523	280.891	514.394	171.309
	2.57		389.561	314.979	581.848	186.513
	2.96		432.071	351.944	653.982	199.113
	3.41		477.093	396.003	734.787	209.862
	3.93		516.402	440.592	822.117	220.949
	4.52		542.762	488.16	916.792	225.024
	5.21		544.653	533.869	1021.73	225.067
	5.99		529.234	576.741	1133.67	223.571
	6.9		500.395	616.619	1253.32	219.282
	7.95		468.676	647.488	1377.97	213.839
	9.15		443.418	658.361	1493.01	205.518
	10.5		417.322	652.134	1564.71	193.483
	12.1		392.827	633.98	1617.65	180.883
	14		371.826	600.306	1613.08	168.84
	16.1		352.461	552.665	1591.32	150.347
	18.5		333.777	506.715	1557	135.479
	21.3		318.797	471.348	1501.97	123.34
	24.5		303.579	437.962	1439.99	106.822
	28.3		294.433	411.793	1364.31	94.8446
	32.5		280.225	384.118	1287.13	77.6718
	37.5		269.869	366.956	1221.38	56.6475
	43.1		256.57	351.756	1155.42	40.6868
	49.7		251.924	340.008	1101.85	21.7472
	57.2		246.046	327.298	1052.94	5.90018
	65.8		244.973	314.386	1015.29	0.0194952
	75.8		242.977	307.331	1009.73	0.0201742
	87.3		240.031	303.734	949.213	0.0209005
	100		245.097	295.617	702.243	0.0218594

## Sheet: PcaLOOL7
	Shear strain (%)	Tested protein (0.25 mg/ml)	Elastic stress, σ’ (Pa) 1	Elastic stress, σ’ (Pa) 2	Elastic stress, σ’ (Pa) 3	Substrate	Substrate loading (%w/v)	pH	Yield strain (%)	Standard deviation yield strain (%)	Yield stress (Pa)	Standard deviation yield stress (Pa)
	0.103	PcaLOOL7	23.3934	12.5629	60.8771	CNF	0.6	5	18.6	2.6	2463.3	1551.8
	0.116		27.2612	15.8166	69.4318
	0.133		30.0513	16.2526	79.2108
	0.154		34.2542	18.6078	92.3138
	0.177		40.179	22.9427	106.655
	0.204		47.2933	25.906	122.928
	0.234		54.1687	28.4872	142.487
	0.27		62.7426	33.7824	164.697
	0.311		71.841	38.8128	188.612
	0.358		81.939	44.392	218.333
	0.412		94.1502	50.8449	250.85
	0.474		110.068	58.3494	288.87
	0.546		125.061	67.846	332.618
	0.629		143.135	78.3923	382.64
	0.724		165.181	90.3262	439.7
	0.834		188.651	104.767	502.802
	0.96		216.902	119.645	578.534
	1.11		249.95	138.495	664.324
	1.27		282.626	156.413	753.783
	1.47		324.826	181.104	863.404
	1.69		368.69	206.163	980.741
	1.94		418.439	235.632	1110.42
	2.24		476.806	269.27	1260.31
	2.57		537.31	305.65	1419.41
	2.96		607.007	348.126	1600.09
	3.41		685.922	397.879	1797.75
	3.93		773.699	452.54	2016.05
	4.53		870.349	513.204	2254.31
	5.21		973.124	578.518	2503.2
	6		1087.08	651.36	2764.32
	6.91		1209.32	734.395	3031.07
	7.96		1336.4	826.407	3307.46
	9.16		1466.15	924.977	3580.83
	10.5		1585.08	1013.81	3831.76
	12.1		1700.05	1104.27	4055.07
	14		1812.3	1174.15	4187.26
	16.1		1890.78	1222.59	4207.57
	18.5		1937.88	1235.87	4104.97
	21.3		1946.44	1235.76	3897.69
	24.6		1932.82	1218.07	3635.63
	28.3		1867.86	1190.18	3354.12
	32.6		1772.36	1149.28	3094.33
	37.5		1659.23	1054.73	2804.63
	43.2		1535.59	926.554	2513.76
	49.7		1419.28	751.762	2253.65
	57.2		1298.61	609.352	2018.65
	65.9		1160.43	512.788	1809.35
	75.9		1050.08	435.841	1623.43
	87.4		940.249	386.658	1459.84
	100		836.442	337.683	1331.08
	Shear strain (%)	Tested protein (0.5 mg/ml)	Elastic stress, σ’ (Pa) 1	Elastic stress, σ’ (Pa) 2	Elastic stress, σ’ (Pa) 3	Substrate	Substrate loading (%w/v)	pH	Yield strain (%)	Standard deviation yield strain (%)	Yield stress (Pa)	Standard deviation yield stress (Pa)
	0.103	PcaLOOL7	25.0558	19.6256	23.4304	CNF	0.6	5	17.5	6.1	2166.8	474.9
	0.116		28.7564	21.8335	27.3528
	0.133		32.6169	24.0185	30.7376
	0.154		38.6602	28.453	35.8651
	0.177		44.2482	30.7414	41.749
	0.204		50.1044	38.2786	48.2154
	0.235		58.4656	43.1225	55.695
	0.27		67.1895	51.2271	63.9441
	0.311		76.7641	58.1259	74.0024
	0.358		87.7709	67.2217	85.809
	0.412		102.967	77.2212	98.2826
	0.474		119.216	89.349	115.007
	0.546		138.345	102.774	132.05
	0.629		157.489	118.296	151.514
	0.724		180.993	137.27	175.961
	0.833		208.092	157.154	202.311
	0.96		238.464	180.634	230.966
	1.11		276.668	207.981	266.655
	1.27		313.449	236.156	302.438
	1.47		360.062	272.229	349.522
	1.69		411.329	310.402	398.705
	1.94		467.792	353.74	453.145
	2.24		534.24	403.894	517.664
	2.58		605.836	461.02	588.008
	2.97		688.416	521.116	669.616
	3.41		777.309	589.896	755.724
	3.93		879.652	667.904	853.439
	4.53		992.659	755.242	964.618
	5.21		1116.4	849.751	1084.57
	6		1252.8	955.02	1219.56
	6.91		1402.73	1071.33	1368.53
	7.95		1565.67	1197.67	1528.63
	9.16		1729.77	1337.18	1709.07
	10.5		1897.56	1472.41	1894.72
	12.1		2081.32	1601.92	2085.68
	14		2278.64	1661.1	2235.94
	16.1		2435.61	1645.74	1994.63
	18.5		2541.16	1573.18	1702.76
	21.3		2593.7	1484.31	1505.68
	24.6		2603.42	1354.23	1355.29
	28.3		2577.65	1180.96	1216.36
	32.6		2509.22	971.089	1109.21
	37.5		2335.2	816.375	989.7
	43.2		2104.66	707.573	868.104
	49.7		1877.82	620.902	750.42
	57.3		1666.91	555.581	657.632
	65.9		1469.24	498.797	579.063
	75.9		1289.92	452	515.907
	87.4		1156.48	414.145	463.919
	100		1018.79	381.315	420.564
	Shear strain (%)	Tested protein (1 mg/ml)	Elastic stress, σ’ (Pa) 1	Elastic stress, σ’ (Pa) 2	Elastic stress, σ’ (Pa) 3	Substrate	Substrate loading (%w/v)	pH	Yield strain (%)	Standard deviation yield strain (%)	Yield stress (Pa)	Standard deviation yield stress (Pa)
	0.102	PcaLOOL7	23.4325	37.9052	23.0693	CNF	0.6	5	12.8	2	1779.7	794.6
	0.116		28.0476	44.3839	26.4271
	0.133		31.8495	52.007	28.861
	0.154		37.0447	59.3054	33.3579
	0.177		42.9703	68.6317	38.9559
	0.204		48.7907	78.6808	44.7821
	0.234		56.1694	89.9356	50.3006
	0.27		64.2438	104.733	58.4496
	0.311		75.2309	120.612	68.4542
	0.358		85.3687	138.868	77.9688
	0.412		98.7976	161.179	89.0662
	0.474		114.334	184.817	103.83
	0.546		130.51	213.224	117.745
	0.629		149.677	245.285	134.612
	0.724		169.756	282.425	156.319
	0.834		193.563	323.308	177.992
	0.96		221.702	369.754	204.576
	1.11		250.793	427.483	235.242
	1.27		279.4	484.416	266.992
	1.47		312.934	557.292	305.392
	1.69		346.923	633.006	346.568
	1.94		384.896	717.218	393.51
	2.24		428.669	816.323	445.603
	2.58		475.159	924.362	504.003
	2.97		527.264	1041.16	567.508
	3.42		584.649	1172.41	636.257
	3.93		645.503	1314.51	711.998
	4.52		711.99	1473.2	796.966
	5.21		783.949	1649.59	891.9
	6		859.08	1838.88	993.84
	6.91		941.28	2046.6	1103.04
	7.96		1024.21	2269.32	1217.56
	9.16		1092.15	2495.92	1318.77
	10.5		1135.47	2676.97	1386.73
	12.1		1158.25	2595.33	1458.17
	14		1165.18	2376.78	1496.88
	16.1		1147.72	2056.78	1495.11
	18.5		1127	1800.55	1435.95
	21.3		1065.02	1599.65	1352.23
	24.6		993.274	1447.17	1273.54
	28.3		938.117	1344.76	1188.77
	32.6		895.718	1260.97	1109.18
	37.5		856.35	1184.74	1016.85
	43.2		818.813	1124.06	937.181
	49.7		774.425	1072.58	882.97
	57.3		744.384	1029.8	845.92
	65.9		717.387	993.377	816.172
	75.9		692.246	955.581	786.324
	87.4		661.496	921.371	765.143
	100		608.697	886.416	746.643
	Shear strain (%)	Tested protein (2 mg/ml)	Elastic stress, σ’ (Pa) 1	Elastic stress, σ’ (Pa) 2	Elastic stress, σ’ (Pa) 3	Substrate	Substrate loading (%w/v)	pH	Yield strain (%)	Standard deviation yield strain (%)	Yield stress (Pa)	Standard deviation yield stress (Pa)
	0.102	PcaLOOL7	28.0235	12.191	11.6627	CNF	0.6	5	9.8	2.7	914.8	580.8
	0.116		32.1007	13.5268	13.8608
	0.133		36.5231	14.9904	15.3549
	0.154		43.1323	16.8276	17.7177
	0.177		50.0114	19.4452	20.9692
	0.204		57.0466	23.105	24.2168
	0.234		65.3913	27.0574	27.8015
	0.27		75.1275	32.1165	32.7969
	0.311		86.6415	34.7854	37.4257
	0.358		100.448	40.8335	42.491
	0.412		115.714	47.3058	48.6119
	0.474		134.161	53.2634	57.335
	0.546		152.285	62.5661	65.8312
	0.629		174.944	70.7688	74.3604
	0.724		200.439	82.7532	86.3732
	0.834		230.134	92.991	98.9041
	0.96		262.195	107.395	113.078
	1.11		300.444	122.699	130.603
	1.27		341.859	140.424	147.879
	1.47		391.432	160.039	169.476
	1.69		443.388	181.438	192.406
	1.94		499.628	205.989	217.61
	2.24		567.101	233.587	246.848
	2.58		639.866	263.495	278.485
	2.97		718.443	294.627	312.355
	3.42		806.436	332.386	350.618
	3.93		899.616	369.428	390.63
	4.52		1001.99	409.313	433.463
	5.21		1113.59	453.088	480.649
	6		1231.14	496.95	527.664
	6.91		1349.59	536.479	543.043
	7.96		1460.58	575.572	533.201
	9.16		1545.57	606.969	525.582
	10.5		1578.67	617.284	503.748
	12.1		1584.01	611.473	482.645
	14		1568.56	575.75	459.564
	16.1		1534.27	545.516	437.679
	18.5		1490.58	522.44	415.528
	21.3		1448.66	498.335	395.562
	24.6		1407.19	473.23	378.569
	28.3		1359.96	445.102	358.335
	32.6		1312.18	421.746	342.756
	37.5		1256.51	398.625	329.861
	43.2		1183.94	380.238	315.973
	49.7		634.669	366.642	301.52
	57.3		426.576	353.111	287.136
	65.9		333.072	339.688	276.464
	75.9		276.193	328.313	269.096
	87.4		233.445	188.487	259.499
	100		201.889	140.865	250.278

## Sheet: PcaLOOL9
	Shear strain (%)	Tested protein (0.1 mg/ml)	Elastic stress, σ’ (Pa) 1	Elastic stress, σ’ (Pa) 2	Elastic stress, σ’ (Pa) 3		Substrate	Substrate loading (%w/v)	pH	Yield strain (%)	Standard deviation yield strain (%)	Yield stress (Pa)	Standard deviation yield stress (Pa)
	0.1	PcaLOOL9	25.664	32.767	10.957		CNF	0.6	5	14.1	2	1718.2	665.6
	0.116		29.051	38.483	14.1798
	0.133		34.7635	44.156	15.8509
	0.153		39.4266	52.3964	18.7165
	0.177		45.5757	59.6419	21.8312
	0.203		51.8523	67.7979	24.5143
	0.234		60.8447	79.6583	28.534
	0.27		70.7643	90.5877	34.9947
	0.31		80.9441	104.414	38.7593
	0.357		93.4876	119.938	44.65
	0.412		108.397	139.491	50.6513
	0.474		124.264	158.799	57.7664
	0.546		142.424	184.204	66.4427
	0.628		163.092	210.637	77.4073
	0.723		187.626	242.964	86.8757
	0.833		216.13	277.647	101.384
	0.959		246.664	318.465	116.125
	1.1		280.929	362.67	131.901
	1.27		321.221	415.15	150.952
	1.46		365.248	472.733	171.287
	1.69		418.224	540.175	197.122
	1.94		472.099	612.264	223.76
	2.23		534.018	692.281	255.179
	2.57		602.768	783.207	289.151
	2.96		678.935	884.685	328.708
	3.41		765.34	997.289	370.906
	3.93		858.98	1120.84	420.431
	4.52		961.72	1253.67	473.154
	5.21		1074.72	1404.3	534.233
	5.99		1196.38	1561.35	597.389
	6.9		1331.77	1732.11	668.741
	7.95		1472.5	1915.95	743.245
	9.15		1612.87	2096.08	818.76
	10.5		1750.66	2246.68	885.612
	12.1		1860.98	2276.01	947.745
	14		1897.28	1838.2	977.816
	16.1		1836.69	1305.69	981.408
	18.5		1688.87	965.219	931.882
	21.3		1485.89	747.332	843.714
	24.5		1296.03	608.384	728.287
	28.3		1101.18	503.995	619.402
	32.5		908.31	413.887	502.905
	37.5		732.45	343.976	396.863
	43.1		582.928	291.649	311.785
	49.7		468.124	242.014	235.901
	57.2		376.834	201.927	173.408
	65.8		313.057	162.585	122.849
	75.8		261.283	124.001	75.7128
	87.3		220.808	98.0728	36.8057
	100		191.435	68.3012	0.0318059
	Shear strain (%)	Tested protein (0.25 mg/ml)	Elastic stress, σ’ (Pa) 1	Elastic stress, σ’ (Pa) 2	Elastic stress, σ’ (Pa) 3		Substrate	Substrate loading (%w/v)	pH	Yield strain (%)	Standard deviation yield strain (%)	Yield stress (Pa)	Standard deviation yield stress (Pa)
	0.102	PcaLOOL9	38.5652	45.7756	38.6182		CNF	0.6	5	11.1	4.4	2709.9	786.6
	0.116		45.2597	53.1141	45.3746
	0.133		51.3021	60.8621	50.4283
	0.154		59.2099	70.1254	59.0836
	0.177		68.168	81.9475	68.5733
	0.204		78.6971	94.503	79.2887
	0.234		90.1555	108.419	90.9347
	0.27		104.301	125.658	105.125
	0.311		120.842	145.082	120.257
	0.358		138.818	167.394	138.793
	0.412		158.863	191.11	158.925
	0.474		184.879	219.49	183.737
	0.546		212.416	252.323	210.401
	0.629		243.253	289.34	241.63
	0.724		279.551	331.085	277.987
	0.834		321.34	380.146	318.138
	0.96		367.459	434.582	364.262
	1.1		423.987	496.514	418.492
	1.27		480.593	563.613	473.456
	1.47		550.78	644.169	541.563
	1.69		628.139	731.145	613.774
	1.94		712.038	825.16	692.968
	2.24		810.118	934.886	785.814
	2.57		916.674	1055.22	886.256
	2.97		1037.45	1185.59	998.544
	3.42		1166.94	1329.66	1118.51
	3.93		1314.51	1490.61	1251.27
	4.53		1474.88	1665.98	1394.74
	5.21		1655.48	1860.07	1548.78
	6		1850.76	2065.56	1710.42
	6.91		2064.64	2281.54	1867.91
	7.96		2295.09	2488.35	1996.64
	9.16		2545.75	2579.46	1906.47
	10.5		2788.28	2446.5	1729.66
	12.1		3059.73	2186.11	1554.49
	14		3345.44	1925.84	1408.68
	16.1		3553.59	1751.36	1281.95
	18.5		3275.61	1623.56	1154.03
	21.3		2824.59	1527.21	1073.05
	24.6		2358.84	1457.89	1015.51
	28.3		1798.13	1395.76	963.247
	32.6		1330.47	1348.99	914.919
	37.5		1087.84	1308	870.075
	43.2		934.027	1275.44	835.574
	49.7		829.245	1233.8	810.359
	57.2		748.739	1167.49	787.818
	65.9		684.306	1057.7	801.212
	75.9		629.492	949.889	698.834
	87.4		582.941	857.543	575.066
	100		550.298	780.629	493.981
	Shear strain (%)	Tested protein (0.5 mg/ml)	Elastic stress, σ’ (Pa) 1	Elastic stress, σ’ (Pa) 2	Elastic stress, σ’ (Pa) 3	Elastic stress, σ’ (Pa) 4	Substrate	Substrate loading (%w/v)	pH	Yield strain (%)	Standard deviation yield strain (%)	Yield stress (Pa)	Standard deviation yield stress (Pa)
	0.102	PcaLOOL9	3.00421	6.71639	10.0686	36.773	CNF	0.6	5	10.4	2.4	868.5	1189.6
	0.116		2.65141	7.17878	9.9985	43.5777
	0.133		5.59425	7.45611	12.6846	48.5117
	0.154		4.11349	9.26649	13.8634	58.5015
	0.177		5.36151	11.1752	16.8122	65.7343
	0.204		6.17692	11.5003	19.4041	77.6832
	0.234		7.53737	13.0488	20.3758	87.7898
	0.27		7.96905	16.3277	25.2463	101.504
	0.311		9.80023	18.9707	29.4299	116.27
	0.358		11.4925	20.7103	33.9115	134.057
	0.412		12.4193	23.6426	38.2072	155.39
	0.474		14.7495	27.2977	44.5579	177.864
	0.546		16.8479	30.517	49.7619	205.4
	0.629		17.9686	35.7888	57.3969	234.862
	0.724		20.9272	41.1304	65.6038	270.964
	0.834		24.9057	46.6123	75.2485	311.741
	0.96		27.8506	54.0547	84.0442	357.053
	1.11		31.4685	62.6107	98.3549	409.956
	1.27		35.3949	69.3801	110.814	465.404
	1.47		39.9487	80.9411	126.21	534.698
	1.69		44.9658	88.8129	142.66	608.417
	1.94		51.9648	99.8014	161.488	688.952
	2.24		59.5661	112.777	183.12	785.344
	2.58		65.0315	126.817	205.244	888.733
	2.97		73.659	140.439	232.59	1003.65
	3.41		82.0037	155.1	258.157	1128.23
	3.93		91.7655	170.071	289.908	1269.86
	4.52		103.49	184.524	323.406	1422.76
	5.21		113.568	196.198	361.47	1595.82
	6		122.838	204.222	398.082	1780.92
	6.91		135.692	204.647	433.996	1982.82
	7.95		145.883	201.906	454.557	2194.12
	9.16		153.137	196.83	464.614	2400.47
	10.5		157.437	186.606	466.651	2575.55
	12.1		161.317	178.402	429.719	2641.31
	14		155.694	170.394	398.608	2375.94
	16.1		149.796	158.86	366.629	1960.34
	18.5		142.966	145.386	333.259	1529.62
	21.3		137.988	133.125	299.84	1271.61
	24.6		130.877	119.33	275.668	1061.12
	28.3		122.811	106.467	253.993	920.401
	32.6		114.491	97.2588	235.617	813.859
	37.5		103.973	89.7113	217.485	727.238
	43.2		97.4203	83.9722	198.344	655.301
	49.7		87.9889	78.2328	177.812	591.977
	57.3		77.7962	72.7194	151.971	541.204
	65.9		69.8145	66.8358	124.9	487.35
	75.9		67.8318	55.3303	106.526	439.886
	87.4		56.6973	48.1635	86.991	386.509
	100		42.3271	42.0493	75.041	346.289
	Shear strain (%)	Tested protein (1 mg/ml)	Elastic stress, σ’ (Pa) 1	Elastic stress, σ’ (Pa) 2	Elastic stress, σ’ (Pa) 3		Substrate	Substrate loading (%w/v)	pH	Yield strain (%)	Standard deviation yield strain (%)	Yield stress (Pa)	Standard deviation yield stress (Pa)
	0.103	PcaLOOL9	42.0219	26.06	41.6429		CNF	0.6	5	9.6	3.8	1899	866.4
	0.116		47.553	30.9569	48.2038
	0.133		54.5313	34.4563	55.8454
	0.154		64.2719	41.5415	64.3458
	0.177		74.3754	47.5015	73.2568
	0.204		84.6722	52.6789	85.6086
	0.235		98.425	61.8167	96.7989
	0.27		112.814	71.6877	111.245
	0.311		130.132	82.9344	129.432
	0.358		150.12	95.6397	149.179
	0.412		172.352	109.67	169.213
	0.475		198.536	124.754	195.629
	0.546		228.774	142.561	223.958
	0.629		260.563	165.138	256.557
	0.724		301.51	188.037	294.038
	0.834		344.742	215.706	336.577
	0.96		394.33	247.949	385.046
	1.11		451.093	284.449	443.745
	1.27		510.337	321.094	503.06
	1.46		580.817	365.19	571.152
	1.69		662.683	416.872	652.982
	1.94		748.433	469.81	737.142
	2.24		848.602	532.627	834.893
	2.58		955.864	602.069	941.21
	2.96		1069.24	674.199	1053.38
	3.41		1200.49	756.031	1182.66
	3.93		1344.1	845.225	1318.2
	4.53		1503.05	937.801	1450.28
	5.21		1669.23	1031.42	1567.58
	6		1852.86	1100.94	1652.82
	6.91		2047.29	1135.73	1698.41
	7.95		2251.76	1150.44	1690.17
	9.16		2456.99	1134.92	1643.4
	10.5		2627.1	1094.94	1572.38
	12.1		2753.23	1040.13	1508.87
	14		2848.02	984.34	1447.74
	16.1		2834.41	923.303	1359.18
	18.5		2747.99	862.747	1276.72
	21.3		2604.14	811.317	1200.6
	24.6		2392.72	771.013	1136.64
	28.3		2024.7	729.659	1075.43
	32.6		1798.44	696.238	1021.85
	37.5		1659.49	661.088	973.312
	43.2		1553.47	632.578	929.837
	49.7		1466.4	605.147	890.972
	57.2		1394.31	583.612	856.97
	65.9		1323.87	562.529	827.243
	75.9		1260.02	543.55	794.142
	87.4		1202.8	523.692	764.313
	100		1135.54	513.373	749.248
	Shear strain (%)	Tested protein (2 mg/ml)	Elastic stress, σ’ (Pa) 1	Elastic stress, σ’ (Pa) 2	Elastic stress, σ’ (Pa) 3	Elastic stress, σ’ (Pa) 4	Substrate	Substrate loading (%w/v)	pH	Yield strain (%)	Standard deviation yield strain (%)	Yield stress (Pa)	Standard deviation yield stress (Pa)
	0.103	PcaLOOL9	7.96005	4.27254	13.2901	11.8357	CNF	0.6	5	10.3	2.1	374.6	177.8
	0.116		8.09854	7.09549	13.5952	12.2183
	0.133		9.10119	5.72911	15.6288	14.2217
	0.154		10.0246	6.84314	18.9358	15.9929
	0.177		12.6815	8.63247	21.4223	18.8045
	0.204		13.8702	9.54026	23.8252	20.5367
	0.234		16.3713	9.69907	27.5348	25.1199
	0.27		18.4494	13.9714	30.9231	27.7614
	0.311		21.231	15.0176	36.0667	32.8509
	0.358		23.3684	15.9049	41.8788	38.4886
	0.412		27.5055	19.1905	48.1752	43.1529
	0.474		31.7035	21.4011	56.2354	49.879
	0.546		36.9058	22.8741	61.2175	56.0906
	0.629		43.5702	27.5917	71.4984	63.9441
	0.724		47.6363	31.6583	81.7758	73.6308
	0.833		54.18	35.9406	93.1544	83.8248
	0.96		62.4624	41.783	106.56	97.3056
	1.11		70.8324	47.6012	121.589	110.392
	1.27		80.0468	53.2447	137.376	124.637
	1.47		91.1576	60.9536	156.775	142.596
	1.69		102.576	66.9122	177.196	159.986
	1.94		115.773	75.3477	200.13	179.681
	2.24		128.625	84.2822	226.509	201.069
	2.58		145.355	94.9956	255.951	224.46
	2.97		162.165	105.358	288.904	251.301
	3.41		180.314	117.226	323.104	276.752
	3.93		199.184	130.562	362.751	305.043
	4.53		220.126	145.73	403.111	333.154
	5.21		237.477	159.192	446.507	359.511
	6		251.934	172.074	490.362	381.276
	6.91		259.111	185.927	534.295	402.874
	7.95		263.368	197.287	570.619	415.491
	9.16		261.665	205.413	593.495	425.665
	10.5		249.47	205.17	599.361	429.418
	12.1		239.29	204.974	599.966	429.453
	14		225.638	200.886	590.282	426.076
	16.1		214.146	195.454	569.489	420.838
	18.5		202.168	185.721	533.059	411.903
	21.3		187.578	174.945	498.91	404.679
	24.6		177.304	162.845	469.565	398.741
	28.3		163.011	151.654	438.424	390.002
	32.6		155.874	135.264	411.412	379.334
	37.5		146.749	120.986	386.55	367.324
	43.2		136.339	110.955	362.755	356.668
	49.7		121.392	96.7858	337.582	344.088
	57.3		114.967	84.4545	315.729	335.646
	65.9		106.541	71.4817	288.945	323.332
	75.9		93.6758	63.6543	271.38	307.372
	87.4		84.1522	54.9056	247.744	295.124
	100		76.3489	45.4763	223.584	289.446

## Sheet: PcaLOOL12
	Shear strain (%)	Tested protein (0.25 mg/ml)	Elastic stress, σ’ (Pa) 1	Elastic stress, σ’ (Pa) 2	Elastic stress, σ’ (Pa) 3	Substrate	Substrate loading (%w/v)	pH	Yield strain (%)	Standard deviation yield strain (%)	Yield stress (Pa)	Standard deviation yield stress (Pa)
	0.103	PcaLOOL12	19.2013	21.5198	12.293	CNF	0.6	5	16.5	4.6	1707.4	681
	0.116		21.4786	22.41	13.9618
	0.133		23.6846	26.9711	15.4839
	0.154		27.5768	31.2913	17.8055
	0.177		32.0034	35.3451	20.44
	0.204		34.9962	40.4491	24.2536
	0.234		41.7901	46.5098	27.2119
	0.27		49.2858	54.6345	31.3551
	0.311		55.8743	62.9153	37.5346
	0.358		68.9365	72.4485	42.4624
	0.412		73.7233	82.2105	48.9868
	0.474		84.4289	94.7147	55.3348
	0.546		96.1724	109.615	64.2424
	0.629		111.855	126.53	74.6623
	0.724		129.147	146.096	84.6139
	0.834		147.551	167.467	98.3953
	0.96		170.592	194.122	112.32
	1.11		196.958	222.966	129.293
	1.27		224.434	254.737	148.082
	1.47		257.294	294.956	172.019
	1.69		294.077	336.462	195.229
	1.94		336.435	384.12	221.684
	2.24		385.93	439.802	254.621
	2.57		437.568	500.456	288.303
	2.96		497.191	570.096	328.826
	3.41		566.606	645.854	372.27
	3.93		642.516	736.207	421.728
	4.53		727.926	833.837	477.507
	5.21		820.94	942.176	539.027
	6		923.88	1063.62	609.66
	6.91		1033.67	1197.57	685.797
	7.96		1154.76	1347.15	772.024
	9.16		1272.51	1512.96	865.025
	10.5		1350.41	1686.51	964.813
	12.1		1351.45	1883.73	1075.63
	14		1327.21	2103.08	1191.32
	16.1		1285.68	2310.99	1278.08
	18.5		1235.76	2459.76	1176.62
	21.3		1181.28	2492.53	1036.65
	24.6		1110.99	2377.1	923.213
	28.3		1024.49	2158.02	810.993
	32.6		948.106	1843.95	721.079
	37.5		872.962	1502.1	640.837
	43.2		804.082	1300.8	574.517
	49.7		744.208	1141.56	510.22
	57.2		685.599	1045.96	456.473
	65.9		632.785	974.991	410.405
	75.9		584.893	914.595	362.286
	87.4		541.749	865.994	318.503
	100		499.495	834.654	274.952
	Shear strain (%)	Tested protein (0.5 mg/ml)	Elastic stress, σ’ (Pa) 1	Elastic stress, σ’ (Pa) 2	Elastic stress, σ’ (Pa) 3	Substrate	Substrate loading (%w/v)	pH	Yield strain (%)	Standard deviation yield strain (%)	Yield stress (Pa)	Standard deviation yield stress (Pa)
	0.102	PcaLOOL12	13.8118	25.1552	20.2949	CNF	0.6	5	16	5.4	1765.9	171.6
	0.116		17.422	26.6545	23.8403
	0.133		19.5736	31.5795	27.4991
	0.154		20.6468	36.7444	32.2876
	0.177		26.3854	41.6658	37.285
	0.204		29.4596	48.7315	41.0632
	0.234		34.7935	55.444	47.9934
	0.27		40.0707	63.2259	56.1006
	0.311		46.7588	73.0197	64.8497
	0.358		53.8647	84.9999	73.6943
	0.412		62.0101	98.0066	86.6518
	0.474		69.8534	113.793	99.3077
	0.546		80.2565	128.752	114.185
	0.629		92.5259	147.519	130.404
	0.724		107.919	171.023	149.89
	0.834		122.364	196.157	173.138
	0.96		141.542	224.832	198.442
	1.1		161.403	258.225	228.195
	1.27		184.506	296.113	260.807
	1.47		212.15	340.423	300.439
	1.69		241.67	389.714	343.661
	1.94		275.616	443.988	390.309
	2.24		313.69	507.92	445.715
	2.57		356.125	575.372	504.722
	2.97		406.237	656.429	574.131
	3.42		460.4	741.866	651.818
	3.93		520.646	838.937	737.072
	4.53		590.938	951.391	835.604
	5.21		664.119	1069.93	942.645
	6		747.96	1205.7	1061.4
	6.91		840.394	1349.66	1194.74
	7.96		939.837	1503.64	1338.39
	9.16		1046.44	1655.58	1492.07
	10.5		1156.26	1736.17	1640.62
	12.1		1273.52	1718.32	1777.73
	14		1393.55	1644.58	1897
	16.1		1495.38	1577.01	1950.35
	18.5		1573.41	1483.7	1938.62
	21.3		1611.11	1388.95	1878.4
	24.6		1606.77	1306.41	1792.85
	28.3		1520.45	1218.65	1616.41
	32.6		1373.01	1149.51	1475.28
	37.5		1164.56	1080.71	1358.92
	43.2		974.376	1020.73	1260.32
	49.7		838.787	959.508	1178.73
	57.2		735.478	906.22	1120.78
	65.9		652.621	851.758	1083.26
	75.9		582.252	807.88	1042.71
	87.4		525.37	752.392	994.35
	100		477.568	716.817	755.026
	Shear strain (%)	Tested protein (1 mg/ml)	Elastic stress, σ’ (Pa) 1	Elastic stress, σ’ (Pa) 2	Elastic stress, σ’ (Pa) 3	Substrate	Substrate loading (%w/v)	pH	Yield strain (%)	Standard deviation yield strain (%)	Yield stress (Pa)	Standard deviation yield stress (Pa)
	0.103	PcaLOOL12	22.625	50.7553	33.1032	CNF	0.6	5	12.9	2.9	2639.7	842.1
	0.116		25.4922	57.0581	37.1699
	0.133		29.1124	64.9931	41.9442
	0.154		34.9318	78.5385	50.0916
	0.177		39.4285	88.3796	56.3993
	0.204		45.8143	101.855	65.231
	0.234		53.0852	117.082	75.4159
	0.27		62.8236	135.651	87.4071
	0.311		69.7884	156.641	101.529
	0.358		81.8674	180.278	116.851
	0.412		94.6117	209.325	134.881
	0.475		108.485	240.564	154.94
	0.546		124.308	275.43	180.251
	0.629		143.815	317.683	205.186
	0.724		164.869	363.752	236.893
	0.834		189.952	418.017	271.592
	0.96		217.834	479.098	311.002
	1.11		250.516	552.059	359.551
	1.27		286.322	626.77	408.978
	1.46		325.025	713.254	467.463
	1.69		373.27	815.797	535.899
	1.94		423.172	925.264	609.024
	2.24		484.467	1051.43	691.981
	2.58		550.417	1189.61	786.694
	2.96		622.725	1338.22	886.934
	3.41		703.892	1508.99	1001.82
	3.93		796.493	1695.28	1130.39
	4.53		898.208	1901.11	1272.48
	5.21		1009.75	2124.38	1424.36
	6		1132.68	2370.24	1592.94
	6.91		1268.4	2637.96	1772.07
	7.96		1411.15	2924.5	1961.03
	9.16		1558.76	3221.3	2149.58
	10.5		1704.88	3482.43	2294.88
	12.1		1849.61	3599.51	2014.53
	14		1984.64	3071.74	1747.06
	16.1		2024.74	2446.07	1575.53
	18.5		2003.37	2055.72	1387.15
	21.3		1929.27	1768.67	1161.74
	24.6		1852.8	1568.52	958.859
	28.3		1694.94	1400.91	814.078
	32.6		1437.3	1247.31	725.415
	37.5		1158.52	1121.02	657.637
	43.2		916.618	1032.09	603.288
	49.7		746.941	956.974	555.497
	57.2		643.157	893.235	507.238
	65.9		573.508	845.233	471.205
	75.9		522.245	793.231	432.061
	87.4		479.118	746.003	399.025
	100		441.35	711.02	358.601
	Shear strain (%)	Tested protein (2 mg/ml)	Elastic stress, σ’ (Pa) 1	Elastic stress, σ’ (Pa) 2	Elastic stress, σ’ (Pa) 3	Substrate	Substrate loading (%w/v)	pH	Yield strain (%)	Standard deviation yield strain (%)	Yield stress (Pa)	Standard deviation yield stress (Pa)
	0.102	PcaLOOL12	31.6679	24.0077	16.9473	CNF	0.6	5	8.4	3.5	1096.6	344.6
	0.116		37.2105	28.4838	18.5159
	0.133		44.8489	31.7005	21.8905
	0.154		50.7184	36.1145	25.0389
	0.177		58.8313	40.8852	27.7872
	0.204		67.2119	48.4153	33.4438
	0.234		77.3908	57.0866	37.199
	0.27		89.8236	64.5786	44.4555
	0.311		102.577	73.4737	48.7679
	0.358		119.031	85.6909	58.2466
	0.412		135.544	97.6811	65.6687
	0.474		155.519	113.39	76.1197
	0.546		178.438	129.435	89.1017
	0.629		205.268	147.865	100.565
	0.724		235.242	169.467	115.623
	0.834		270.249	194.622	131.93
	0.96		309.523	220.934	150.077
	1.1		353.078	252.967	170.148
	1.27		402.044	287.515	195.694
	1.47		460.757	327.751	223.411
	1.69		523.494	372.662	255.866
	1.94		590.808	419.137	287.993
	2.24		671.686	475.664	328.25
	2.57		755.554	534.714	369.694
	2.97		852.598	602.197	418.532
	3.42		956.779	671.517	468.608
	3.93		1068.21	741.355	524.223
	4.53		1191.98	806.385	584.461
	5.21		1312.97	847.511	648.749
	6		1417.8	834.3	716.04
	6.91		1483.78	818.49	788.016
	7.96		1489.87	806.666	849.252
	9.16		1412.66	788.401	892.761
	10.5		1302.42	767.855	925.806
	12.1		1214.84	747.671	952.33
	14		1144.86	723.198	941.402
	16.1		1081.49	694.747	906.994
	18.5		1022.85	664.169	844.895
	21.3		970.556	635.912	746.373
	24.6		918.982	609.44	677.263
	28.3		866.065	579.726	606.837
	32.6		816.369	552.244	543.149
	37.5		766.913	523.275	489.075
	43.2		727.013	499.133	437.702
	49.7		681.039	472.085	387.889
	57.2		641.098	449.649	344.744
	65.9		604.329	426.459	310.877
	75.9		570.571	400.615	272.686
	87.4		536.042	379.167	247.831
	100		509.717	358.53	222.301
