# Supplementary material for: Loosenin-Like Proteins from Phanerochaete carnosa Impact Both Cellulose and Chitin Fiber Networks
Source: Appl Environ Microbiol. 2023 Jan 16;89(1):e01863-22. doi: 10.1128/aem.01863-22 (PMC9888185; doi:10.1128/aem.01863-22)
Supplement: Supplemental file 5 — Supplemental file S5. Download aem.01863-22-s0006.xlsx, XLSX file, 0.10 MB [file aem.01863-22-s0006.xlsx]

## Sheet: Controls
	Shear strain (%)	Tested protein	Elastic stress, σ’ (Pa) 1	Elastic stress, σ’ (Pa) 2	Elastic stress, σ’ (Pa) 3			Substrate	Substrate loading (%w/v)	pH	Yield strain (%)	Standard deviation yield strain (%)	Yield stress (Pa)	Standard deviation yield stress (Pa)
	0.103	N/A (protein blank)	12.8019	25.0599	26.4967			CNF	0.6	3.5	25.8	2.1	2660.9	1002.7
	0.116		15.6426	28.3736	28.9617
	0.133		16.9083	31.7325	33.5798
	0.154		19.0529	37.7854	37.6823
	0.177		22.3693	44.1243	45.5793
	0.204		24.3515	50.1901	51.0286
	0.234		28.8218	56.504	60.386
	0.27		33.3855	67.1193	68.3667
	0.311		40.1377	77.1187	78.8727
	0.358		45.4946	89.6539	91.7769
	0.412		50.4535	101.34	104.257
	0.474		60.2312	116.77	120.135
	0.546		67.1908	134.66	139.285
	0.629		78.6879	154.482	161.32
	0.724		88.7479	177.481	183.563
	0.834		102.849	204.68	212.128
	0.96		117.475	234.566	242.352
	1.11		135.265	269.83	280.264
	1.27		153.886	307.759	318.872
	1.47		176.15	353.535	366.471
	1.69		200.941	401.426	417.785
	1.94		228.086	458.558	475.339
	2.24		260.982	522.301	542.214
	2.57		294.702	591.023	613.253
	2.96		335.013	671.95	695.955
	3.42		381.364	763.447	792.004
	3.93		431.121	860.277	891.638
	4.53		488.153	971.141	1006.29
	5.21		547.675	1090.66	1130
	6		618.48	1224	1266
	6.91		698.601	1371.98	1418.07
	7.96		785.166	1536.52	1580.14
	9.16		882.63	1712.1	1757.71
	10.5		981.918	1900.08	1941.66
	12.1		1098.53	2113.39	2153.07
	14		1231.34	2350.46	2387
	16.1		1347.25	2589.04	2614.8
	18.5		1442.3	2829.39	2822.18
	21.3		1511.38	3054.85	2984.98
	24.6		1518.36	3256.3	3069.34
	28.3		1514.87	3394.87	3051.87
	32.6		1454.32	3388.77	2916.62
	37.5		1346.7	3151.5	2658
	43.2		1222.99	2604.79	2456.91
	49.7		1113.93	2051.32	2176.46
	57.2		1005	1674.36	1835.03
	65.9		884.839	1379.16	1516.56
	75.9		770.461	1110.27	1283.54
	87.4		678.521	905.726	1073.88
	100		594.153	751.985	947.501
	Shear strain (%)	Tested protein (0.25 mg/ml)	Elastic stress, σ’ (Pa) 1	Elastic stress, σ’ (Pa) 2	Elastic stress, σ’ (Pa) 3	Elastic stress, σ’ (Pa) 4	Elastic stress, σ’ (Pa) 5	Substrate	Substrate loading (%w/v)	pH	Yield strain (%)	Standard deviation yield strain (%)	Yield stress (Pa)	Standard deviation yield stress (Pa)
	0.102	BSA	25.187	43.46	31.546	35.003	16.812	CNF	0.6	3.5	34.9	10.2	3117.3	1156.3
	0.116		28.6822	50.9298	37.2302	40.0188	18.8999
	0.133		33.1808	56.4665	42.4829	48.1114	21.4862
	0.154		38.6203	66.2903	48.703	54.6026	25.8524
	0.177		43.5579	76.8074	57.256	63.2474	29.6599
	0.204		48.4338	87.1662	65.973	73.4413	31.733
	0.234		57.6529	102.167	75.8932	83.1987	38.3081
	0.27		67.2678	117.067	86.9211	97.7481	43.9992
	0.311		76.8614	134.078	100.26	110.555	49.8573
	0.358		89.0501	154.599	115.229	128.092	56.5952
	0.412		101.772	180.089	132.153	147.686	64.754
	0.474		116.149	205.654	152.813	169.512	74.3943
	0.546		134.392	236.724	173.775	193.317	86.6011
	0.629		154.256	272.583	199.459	222.871	97.8487
	0.724		178.032	310.362	228.36	256.058	112.593
	0.834		201.194	357.515	261.562	293.241	127.599
	0.96		231.167	407.508	300.167	334.432	145.308
	1.1		261.008	464.288	339.944	382.085	166.804
	1.27		300.812	530.149	389.09	436.029	190.462
	1.47		339.684	603.009	440.219	495.918	217.16
	1.69		387.923	685.43	502.809	565.592	247.484
	1.94		438.052	774.254	565.84	636.359	281.145
	2.24		493.343	871.573	635.818	717.904	316.615
	2.57		553.784	981.355	716.799	808.779	356.562
	2.97		621.926	1100.23	802.19	909.282	402.116
	3.42		697.516	1232.03	896.387	1017.2	449.677
	3.93		780.616	1373.69	999.635	1136.71	502.883
	4.53		865.716	1526.13	1110.74	1266.14	560.842
	5.21		963.068	1694.6	1234.14	1407.74	627.805
	6		1064.9	1874.51	1360.99	1559.68	697.536
	6.91		1178.24	2067.52	1500.82	1726.59	775.215
	7.96		1295.29	2276.48	1652.09	1906.01	859.236
	9.16		1421.27	2497.77	1812.25	2093.79	947.94
	10.5		1546.34	2723.39	1978.31	2290.36	1038.96
	12.1		1684.08	2973.94	2163.36	2510.27	1140.55
	14		1830.08	3256.54	2365.72	2742.18	1251.85
	16.1		1958.4	3524.29	2556.84	2954.83	1361.83
	18.5		2087.17	3800.64	2736.52	3124.46	1473.27
	21.3		2185.17	4091.52	2916.18	3047.6	1595.52
	24.6		2266.62	4360.27	3039.71	2853.27	1716.22
	28.3		2303.62	4620.82	3121.77	2595.45	1822.21
	32.6		2317.44	4790.82	3126.4	2326.51	1906.71
	37.5		2332.39	4965.38	3035.59	2111.96	1976.4
	43.2		2269.9	4990.98	2781.63	1923.29	2012.34
	49.7		2122.34	4918.66	2550.5	1766.29	1987.25
	57.2		1982.78	4808.4	2235.66	1635.63	1925.24
	65.9		1809.17	4357.47	1891.03	1508.2	1848.06
	75.9		1593.01	3704.8	1602.03	1413.06	1749.16
	87.4		1402.04	3216.92	1478.43	1330.45	1632.34
	100		1208.46	2593.18	1346.53	1256.64	1485.1
	Shear strain (%)	Tested protein (0.5 mg/ml)	Elastic stress, σ’ (Pa) 1	Elastic stress, σ’ (Pa) 2	Elastic stress, σ’ (Pa) 3	Elastic stress, σ’ (Pa) 4	Elastic stress, σ’ (Pa) 5	Substrate	Substrate loading (%w/v)	pH	Yield strain (%)	Standard deviation yield strain (%)	Yield stress (Pa)	Standard deviation yield stress (Pa)
	0.102	BSA	38.8345	30.5677	31.309	48.5356	34.6662	CNF	0.6	3.5	32.2	10.3	3206.8	735
	0.116		42.5836	34.742	37.5388	53.795	38.5619
	0.133		50.8738	41.8352	41.5878	63.6591	43.741
	0.154		58.6143	47.1714	49.5582	74.3962	49.9836
	0.177		67.552	52.6929	56.3055	86.6362	59.41
	0.204		77.345	61.7282	65.4046	96.6483	66.4074
	0.234		89.7718	71.1711	75.7598	112.872	76.7707
	0.27		103.418	82.7118	87.2154	128.48	89.9694
	0.311		117.8	94.1842	99.7053	147.451	101.079
	0.358		135.735	109.274	115.3	170.418	117.96
	0.412		157.396	125.92	132.705	196.516	134.984
	0.474		180.423	143.447	152.765	225.904	154.017
	0.546		207.551	163.986	175.523	259.072	176.942
	0.629		239.839	187.979	200.137	296.353	203.717
	0.724		274.574	215.382	230.637	338.277	232.502
	0.834		313.724	246.077	264.169	385.621	265.777
	0.96		360.181	278.263	300.272	441.437	301.462
	1.1		409.904	316.558	341.572	502.007	341.286
	1.27		468.808	357.721	390.855	569.849	389.661
	1.47		533.542	404.975	442.687	644.167	440.73
	1.69		607.454	458.818	504.668	733.274	500.696
	1.94		685.577	512.005	570.321	822.25	561.688
	2.24		770.755	572.419	642.731	921.101	630.332
	2.57		869.868	638.131	723.301	1033.96	708.138
	2.97		975.083	709.601	811.01	1151.11	789.639
	3.42		1090.04	785.698	907.265	1280.76	880.189
	3.93		1217.87	869.277	1013	1421.28	977.077
	4.53		1351.8	958.511	1125.25	1568.21	1081.5
	5.21		1499.07	1055.91	1249.36	1728.78	1191.58
	6		1651.08	1160.62	1378.06	1897.33	1310.31
	6.91		1817.94	1269.95	1520.83	2077.25	1438.58
	7.96		1995.85	1388.39	1670.53	2268.53	1573.62
	9.16		2182.92	1508.56	1831.92	2470.23	1717.18
	10.5		2369.74	1627.08	1999.83	2667.11	1863.12
	12.1		2578.51	1752.81	2182.11	2883.91	2025.18
	14		2799.02	1874.74	2381.54	3117.24	2193.94
	16.1		3009.57	1968.06	2575.03	3321.59	2356.56
	18.5		3210.3	2029.08	2769.08	3509.08	2516.37
	21.3		3417.37	2019.84	2968.79	3660.41	2674
	24.6		3601.99	1973.62	3143.6	3675.49	2810.89
	28.3		3748.33	1962.35	3298.08	3385.25	2926.5
	32.6		3823.3	1892.93	3355.62	3049.57	2979.31
	37.5		3891.75	1768.8	3417.45	2804.03	3013.12
	43.2		3880.08	1621.85	3424.38	2594.84	2970.88
	49.7		3811	1462.52	3361.61	2419.69	2880.12
	57.2		3696.84	1213.27	3160.41	2255.45	2801.48
	65.9		3536.42	1066.42	2727.54	2117.84	2709.84
	75.9		3395.61	856.161	2238.83	1982.02	2517.55
	87.4		3155.46	603.732	1759.36	1850.93	2359.81
	100		2815.38	448.521	1477.23	1664.68	2154.43
	Shear strain (%)	Tested protein (1 mg/ml)	Elastic stress, σ’ (Pa) 1	Elastic stress, σ’ (Pa) 2	Elastic stress, σ’ (Pa) 3	Elastic stress, σ’ (Pa) 4		Substrate	Substrate loading (%w/v)	pH	Yield strain (%)	Standard deviation yield strain (%)	Yield stress (Pa)	Standard deviation yield stress (Pa)
	0.101	BSA	83.6411	94.8663	55.4985	48.7961		CNF	0.6	3.5	21.9	5.6	4301.7	867
	0.116		97.8994	110.2	64.5795	55.1951
	0.133		112.349	127.528	74.8444	61.7093
	0.153		129.833	147.595	85.6234	73.8363
	0.177		150.749	171.078	99.7112	84.4538
	0.203		172.536	196.076	113.601	98.0916
	0.234		197.985	225.386	131.782	113.495
	0.27		229.578	261.36	151.448	130.235
	0.31		263.537	300.365	173.96	147.306
	0.357		302.872	342.602	199.31	170.275
	0.412		348.564	394.029	229.043	196.516
	0.474		400.833	452.874	263.226	224.88
	0.546		458.121	516.92	302.069	258.269
	0.628		523.206	588.442	344.219	295.173
	0.723		598.507	671.544	394.36	338.292
	0.833		679.395	764.094	450.778	384.579
	0.959		773.913	867.655	512.95	438.79
	1.1		872.696	977.68	580.866	497.42
	1.27		988.797	1106.25	661.607	565.874
	1.46		1113.4	1242.47	749.141	636.969
	1.69		1254.37	1398.63	846.284	722.593
	1.94		1395.91	1556.5	950.561	806.924
	2.23		1553.35	1727.96	1061.68	900.719
	2.57		1722.34	1916.45	1186.05	1005.62
	2.96		1904.2	2117.02	1321.14	1116.19
	3.41		2098.72	2331.01	1465.28	1236.16
	3.93		2304.95	2563.11	1622.03	1362.69
	4.52		2516.15	2797.79	1786.12	1496.48
	5.21		2745.72	3053.69	1964.07	1641.1
	5.99		2980.92	3315.52	2146.28	1788.43
	6.9		3231.13	3595.11	2347.72	1943.32
	7.95		3487.98	3886.99	2557.67	2108.34
	9.15		3747.38	4188.5	2772.18	2273.32
	10.5		4001.97	4466.07	2985.46	2437.05
	12.1		4266.22	4757.24	3203.11	2612.51
	14		4535.3	5031.88	3437.84	2802.38
	16.1		4669	5186.13	3626.69	2957.57
	18.5		4752.1	5177.23	3779.55	3092.46
	21.3		4720.51	5098.37	3937.73	3194.15
	24.5		4582.73	4805.68	4038.34	3198.96
	28.3		4353.39	4524.04	4069.54	3032.63
	32.5		3939.97	4127.18	3971.82	2798.54
	37.5		3415.46	3603.68	3846.37	2522.85
	43.1		2980.11	3100.61	3667.42	2272.4
	49.7		2577.79	2473.62	3273.59	2065.63
	57.2		2140.31	1995.36	2816.36	1837.32
	65.8		1749.42	1616.38	2369.85	1642.63
	75.8		1584.83	1352.58	2004	1460.97
	87.3		1384.49	1100.85	1821.51	1320.5
	100		1228.77	935.129	1440.16	1213.62
	Shear strain (%)	Tested protein (2 mg/ml)	Elastic stress, σ’ (Pa) 1	Elastic stress, σ’ (Pa) 2	Elastic stress, σ’ (Pa) 3	Elastic stress, σ’ (Pa) 4		Substrate	Substrate loading (%w/v)	pH	Yield strain (%)	Standard deviation yield strain (%)	Yield stress (Pa)	Standard deviation yield stress (Pa)
	0.1	BSA	75.32	89.478	68.929	49.05		CNF	0.6	3.5	22.9	1.8	4289.1	1033.7
	0.116		88.2632	103.965	81.5341	56.4491
	0.133		101.817	117.829	94.6282	65.9454
	0.153		116.718	139.045	108.873	76.145
	0.177		135.989	160.769	124.859	88.3938
	0.203		154.763	183.855	145.687	101.173
	0.234		181.469	211.426	165.48	115.013
	0.27		207.671	245.724	190.525	132.783
	0.31		240.154	280.451	219.638	152.377
	0.357		275.243	322.528	253.042	174.98
	0.412		316.424	371.373	291.605	200.537
	0.474		364.321	424.898	332.359	230.042
	0.546		416.898	486.431	382.735	262.249
	0.628		475.616	555.642	436.341	299.87
	0.723		545.757	633.695	498.566	342.167
	0.833		620.552	722.503	567.123	390.51
	0.959		707.234	820.923	646.241	444.353
	1.1		799.326	925.199	730.697	500.94
	1.27		907.148	1050.52	829.158	568.63
	1.46		1020.42	1179.86	934.838	639.13
	1.69		1150.4	1330.77	1055.78	723.236
	1.94		1282.61	1483.25	1179.99	806.904
	2.23		1426.91	1650.53	1313.94	897.597
	2.57		1585.2	1831.23	1461.76	998.856
	2.96		1753.5	2026.65	1621.1	1107.42
	3.41		1932.58	2232.53	1791.38	1223.17
	3.93		2121.85	2453.85	1973.41	1347.05
	4.52		2320.57	2683.66	2163.45	1475.19
	5.21		2534.09	2933.65	2367.06	1614.74
	5.99		2748.87	3185.78	2576.66	1756.33
	6.9		2976.66	3455.04	2804.71	1906.61
	7.95		3209.1	3734.51	3039.29	2062.47
	9.15		3442.78	4018.41	3276.8	2220.16
	10.5		3653.79	4297.12	3505.01	2372.47
	12.1		3878.41	4573.44	3756.32	2534.47
	14		4104.1	4851.84	4019.12	2692.76
	16.1		4263.28	5086.31	4204.35	2812.35
	18.5		4363.78	5238.27	4341.21	2888.96
	21.3		4412.3	5356.1	4394.19	2917.46
	24.5		4417.1	5427.73	4336.01	2895.9
	28.3		4395.56	5411.81	4195.19	2829.92
	32.5		4355	5254.27	4064.12	2674.07
	37.5		4238.25	5023.88	3952.88	2519.33
	43.1		3973.73	4560.84	3778.15	2327.66
	49.7		3658.72	4063.37	3546	2141.52
	57.2		3324.29	3743.51	3215.73	1983.3
	65.8		2847.1	3273.81	2814.27	1771.2
	75.8		2390.81	2781.48	2414.38	1623.41
	87.3		1970.71	2362.95	2163.38	1469.17
	100		1620.95	1993.84	1930.51	1337.74

## Sheet: PcaLOOL2
	Shear strain (%)	Tested protein (0.25 mg/ml)	Elastic stress, σ’ (Pa) 1	Elastic stress, σ’ (Pa) 2	Elastic stress, σ’ (Pa) 3			Substrate	Substrate loading (%w/v)	pH	Yield strain (%)	Standard deviation yield strain (%)	Yield stress (Pa)	Standard deviation yield stress (Pa)
	0.1	PcaLOOL2	25.609	31.815	22.63			CNF	0.6	3.5	19.5	7.7	2552.5	631
	0.116		28.7007	36.0864	26.499
	0.133		35.096	43.2609	29.7814
	0.153		39.907	49.4221	33.7105
	0.177		48.1033	56.4807	38.2462
	0.203		53.2652	66.6348	45.3705
	0.234		60.3112	74.6507	52.774
	0.27		69.6573	87.4422	61.0389
	0.31		81.8524	100.372	70.7017
	0.357		95.1048	115.268	80.1001
	0.412		107.285	133.554	93.9113
	0.474		124.956	154.007	108.081
	0.546		144.149	176.505	123.281
	0.628		164.561	204.157	141.941
	0.723		187.676	235.286	163.282
	0.833		217.28	268.801	187.733
	0.959		249.369	309.057	215.564
	1.1		286.616	353.298	245.795
	1.27		328.231	404.698	281.343
	1.46		374.943	460.309	321.346
	1.69		429.429	527.652	368.995
	1.94		487.794	598.936	419.021
	2.23		554.556	678.5	474.923
	2.57		631.834	769.278	537.875
	2.96		713.893	868.908	609.434
	3.41		807.965	979.488	686.979
	3.93		914	1103.23	775.35
	4.52		1029.43	1235.95	869.964
	5.21		1157.66	1385.08	977.031
	5.99		1297.79	1545.24	1092.1
	6.9		1450.93	1724.45	1213.16
	7.95		1620.13	1919.21	1347.68
	9.15		1804.29	2128.11	1486.69
	10.5		1989.54	2347.28	1609.44
	12.1		2189.13	2584.32	1729.57
	14		2408	2830.24	1831.2
	16.1		2550.24	3002.01	1787.91
	18.5		2648.83	2979.98	1620.6
	21.3		2721.93	2820.76	1473.15
	24.5		2778.05	2487.73	1319.1
	28.3		2824.37	2203.44	1191.85
	32.5		2760.49	1912.98	1080.66
	37.5		2533.69	1673.33	993.262
	43.1		2246.5	1450.57	917.297
	49.7		1950.58	1278.93	859.81
	57.2		1692.15	1132.33	810.181
	65.8		1445.76	1018.91	763.806
	75.8		1260.86	912.329	730.432
	87.3		1119.27	818.787	698.889
	100		1005.23	749.753	670.266
	Shear strain (%)	Tested protein (0.5 mg/ml)	Elastic stress, σ’ (Pa) 1	Elastic stress, σ’ (Pa) 2	Elastic stress, σ’ (Pa) 3	Elastic stress, σ’ (Pa) 4		Substrate	Substrate loading (%w/v)	pH	Yield strain (%)	Standard deviation yield strain (%)	Yield stress (Pa)	Standard deviation yield stress (Pa)
	0.1	PcaLOOL2	41.109	13.781	13.515	30.097		CNF	0.6	3.5	7.6	4.5	1071.2	835.6
	0.116		48.6724	17.1367	15.7041	34.5262
	0.133		55.4397	19.4659	18.3779	41.1329
	0.153		62.6198	21.163	20.9488	47.1714
	0.177		72.8107	26.6934	23.3782	53.7726
	0.203		84.7484	31.2945	28.6027	62.051
	0.234		96.5461	34.3184	32.643	71.7163
	0.27		112.406	39.3714	36.3123	82.7577
	0.31		127.72	45.4057	41.2052	94.8507
	0.357		147.648	52.6718	48.1129	108.76
	0.412		168.71	60.6299	54.969	125.549
	0.474		193.918	68.8485	63.2695	145.935
	0.546		224.1	80.1255	72.1812	167.655
	0.628		256.814	92.9817	85.6906	191.421
	0.723		294.218	107.286	96.1156	218.433
	0.833		335.233	122.701	111.539	251.641
	0.959		380.828	139.736	128.151	288.486
	1.1		426.14	160.358	146.234	328.416
	1.27		474.904	185.179	168.91	375.526
	1.46		513.774	213.131	192.092	428.043
	1.69		551.633	242.735	222.167	490.556
	1.94		578.877	277.207	252.278	554.607
	2.23		594.496	314.742	286.377	629.016
	2.57		605.955	358.978	326.262	714.152
	2.96		610.944	406.911	370.947	806.955
	3.41		611.89	462.055	420.93	912.618
	3.93		603.884	523.004	475.923	1026.91
	4.52		591.939	589.544	534.716	1149.62
	5.21		581.644	663.077	594.044	1290.2
	5.99		568.762	721.316	617.869	1440.06
	6.9		554.56	733.47	569.83	1605.22
	7.95		549.273	701.246	516.925	1781.91
	9.15		533.509	597.275	466.751	1958.1
	10.5		516.359	507.118	400.481	2124.36
	12.1		506.893	436.023	350.331	2249.87
	14		495.194	368.032	313.432	2321.76
	16.1		477.349	311.342	276.904	2240.64
	18.5		465.793	274.115	250.342	2091.24
	21.3		455.692	242.905	226.611	1927.44
	24.5		441.49	215.98	206.084	1771.74
	28.3		433.924	191.812	185.405	1614.63
	32.5		422.565	172.026	168.109	1399.45
	37.5		415.537	153.656	153.795	1240.05
	43.1		411.446	133.205	136.377	1107.07
	49.7		407.858	118.853	123.395	969.896
	57.2		400.4	101.65	105.637	849.534
	65.8		392.622	81.3683	93.0544	750.317
	75.8		384.905	65.9377	78.7183	669.564
	87.3		381.239	48.2202	71.8627	590.087
	100		376.669	25.3944	70.2364	524.947
	Shear strain (%)	Tested protein (1 mg/ml)	Elastic stress, σ’ (Pa) 1	Elastic stress, σ’ (Pa) 2	Elastic stress, σ’ (Pa) 3	Elastic stress, σ’ (Pa) 4	Elastic stress, σ’ (Pa) 5	Substrate	Substrate loading (%w/v)	pH	Yield strain (%)	Standard deviation yield strain (%)	Yield stress (Pa)	Standard deviation yield stress (Pa)
	0.101	PcaLOOL2	19.1324	46.7681	10.3454	34.1683	34.236	CNF	0.6	3.5	11	2.1	1904.9	795.2
	0.116		20.6422	53.6326	12.782	38.5619	40.2369
	0.133		24.4188	63.3599	13.5181	45.0072	47.1339
	0.153		28.0265	71.7264	16.5209	51.8058	53.957
	0.177		32.0087	82.0271	17.9655	59.0702	61.8668
	0.203		37.89	95.3105	21.788	68.75	71.119
	0.234		42.7963	111.197	24.9725	79.7589	81.9211
	0.27		50.2578	126.789	28.1664	91.6785	93.4848
	0.31		57.2353	147.867	31.992	104.755	108.354
	0.357		65.4774	170.003	36.8531	119.948	123.661
	0.412		74.6544	195.263	41.4348	138.56	144.237
	0.474		85.7419	225.676	48.5945	157.875	164.051
	0.546		100.065	258.476	56.1452	182.135	190.161
	0.628		115.094	295.794	65.2178	209.049	217.502
	0.723		132.186	340.157	75.7198	239.161	248.17
	0.833		151.748	390.044	85.3825	274.59	285.636
	0.959		174.385	448.313	96.5905	314.974	326.137
	1.1		200.629	509.773	111.485	358.622	372.383
	1.27		228.194	583.362	127.127	411.658	425.729
	1.46		261.048	663.833	145.34	466.382	484.574
	1.69		300.161	758.658	166.019	534.648	554.1
	1.94		342.313	859.032	189.08	605.377	626.368
	2.23		388.444	972.28	215.191	684.365	709.987
	2.57		443.762	1098.42	243.595	774.418	803.279
	2.96		505.213	1238.35	275.999	874.591	906.648
	3.41		570.868	1393.56	312.486	986.104	1023.1
	3.93		648.961	1565.67	352.851	1109.16	1151.92
	4.52		730.884	1753.71	398.827	1244.4	1292.63
	5.21		827.244	1959.64	450.165	1392.84	1451.71
	5.99		928.51	2175.15	505.718	1552.13	1620.95
	6.9		1043.56	2405.2	566.987	1723.9	1808.42
	7.95		1171.04	2640.51	626.245	1892.26	2008.41
	9.15		1309.91	2847.02	665.974	2016.75	2197.46
	10.5		1447.63	2824.5	685.398	1857.24	2255.3
	12.1		1592.36	1926.32	692.725	1704.89	2148.96
	14		1712.9	1496.04	650.244	1589.28	2110.64
	16.1		1691.95	1167.75	588.632	1446.05	2050.98
	18.5		1443.67	982.609	545.269	1286.93	1922.71
	21.3		1235.06	850.232	504.98	1144.75	1680.74
	24.5		1049.53	740.782	457.121	1033.04	1427.98
	28.3		879.904	668.304	392.351	942.928	1154.53
	32.5		731.997	605.898	303.036	855.822	971.002
	37.5		603.413	558.038	240.724	786.15	846.188
	43.1		518.148	515.002	192.838	723.261	764.896
	49.7		462.235	480.659	158.275	669.707	694.359
	57.2		420.037	453.396	126.155	624.452	642.585
	65.8		387.128	426.779	100.417	575.335	589.502
	75.8		363.173	406.364	76.5049	533.321	544.138
	87.3		347.131	388.302	59.7184	491.089	496.44
	100		338.077	373.75	44.9652	463.469	462.227
	Shear strain (%)	Tested protein (2 mg/ml)	Elastic stress, σ’ (Pa) 1	Elastic stress, σ’ (Pa) 2	Elastic stress, σ’ (Pa) 3			Substrate	Substrate loading (%w/v)	pH	Yield strain (%)	Standard deviation yield strain (%)	Yield stress (Pa)	Standard deviation yield stress (Pa)
	0.1	PcaLOOL2	31.184	12.004	7.902			CNF	0.6	3.5	7.4	1.6	683.7	407
	0.116		35.5633	12.9955	9.95245
	0.133		40.9773	14.634	12.0643
	0.153		47.2999	16.8269	12.8011
	0.177		54.8311	20.5532	14.2002
	0.203		64.3003	21.8042	16.6474
	0.234		74.0399	27.6424	18.3603
	0.27		83.7729	31.185	22.6095
	0.31		96.5216	36.0685	24.3781
	0.357		110.181	40.4517	30.279
	0.412		125.417	46.6425	30.7739
	0.474		146.793	52.7562	37.026
	0.546		167.578	60.2511	42.6956
	0.628		192.124	69.2119	49.2685
	0.723		219.141	78.4744	55.8684
	0.833		252.191	91.1135	64.9682
	0.959		288.103	103.716	73.7816
	1.1		327.239	118.426	84.7418
	1.27		372.364	136.017	96.8045
	1.46		422.874	154.775	109.148
	1.69		480.467	175.912	124.616
	1.94		541.881	199.51	142.576
	2.23		607.184	225.654	160.161
	2.57		682.618	254.319	180.435
	2.96		764.183	288.878	202.437
	3.41		851.511	324.925	225.953
	3.93		942.1	365.848	250.899
	4.52		1024.73	407.008	271.096
	5.21		1087.48	454.562	292.651
	5.99		1121.27	502.273	305.766
	6.9		1112.28	550.261	316.386
	7.95		1076.59	593.817	311.513
	9.16		1017.31	613.528	289.703
	10.5		945.714	611.299	252.998
	12.1		870.413	602.81	207.007
	14		780.962	578.452	180.152
	16.1		671.837	534.134	158.545
	18.5		550.505	487.16	139.183
	21.3		458.802	442.188	122.89
	24.5		391.045	399.007	109.736
	28.3		343.986	360.146	91.2647
	32.5		306.65	315.533	75.543
	37.5		277.249	273.562	60.6525
	43.1		253.372	235.231	42.082
	49.7		234.932	202.716	27.5333
	57.2		215.255	171.594	10.6867
	65.8		205.645	139.884	0.0202243
	75.8		186.104	114.42	0.0211156
	87.3		178.528	86.654	0.0221637
	100		168.094	59.9647	0.0233098

## Sheet: PcaLOOL7
	Shear strain (%)	Tested protein (0.25 mg/ml)	Elastic stress, σ’ (Pa) 1	Elastic stress, σ’ (Pa) 2	Elastic stress, σ’ (Pa) 3	Substrate	Substrate loading (%w/v)	pH	Yield strain (%)	Standard deviation yield strain (%)	Yield stress (Pa)	Standard deviation yield stress (Pa)
	0.102	PcaLOOL7	41.6272	41.2692	37.0209	CNF	0.6	3.5	16.9	1.4	3509.3	356.3
	0.116		47.9706	47.1459	41.2972
	0.133		55.9637	55.1165	47.0195
	0.154		64.5922	63.7036	55.8435
	0.177		72.9541	73.3807	63.4403
	0.204		86.7082	86.0227	74.0581
	0.234		98.8978	97.6014	85.0964
	0.27		114.399	113.862	98.496
	0.311		130.623	132.299	112.19
	0.358		151.273	151.097	129.134
	0.412		173.852	174.054	148.95
	0.474		200.606	200.654	171.991
	0.546		229.598	230.499	198.52
	0.629		264.859	265.388	228.17
	0.724		302.567	304.319	262.001
	0.834		347.344	349.204	300.991
	0.96		398.477	400.579	345.206
	1.1		454.916	454.795	393.767
	1.27		518.63	522.135	452.488
	1.47		593.836	599.01	519.189
	1.69		674.614	680.631	591.77
	1.94		763.157	772.023	672.113
	2.24		865.805	876.198	765.117
	2.57		973.644	988.036	865.396
	2.97		1101.75	1117.94	982.773
	3.42		1240.02	1258.01	1109.76
	3.93		1388.15	1410.01	1248.17
	4.53		1555.28	1582.51	1403.62
	5.21		1732.43	1763.95	1572.59
	6		1923.48	1967.88	1758.06
	6.91		2126.28	2188.26	1964.24
	7.96		2336.82	2427.88	2184.06
	9.16		2549.59	2681.68	2421.26
	10.5		2733.89	2944.31	2662.59
	12.1		2900.85	3232.76	2933.28
	14		3034.08	3543.4	3227.56
	16.1		3101.99	3763.05	3490.8
	18.5		3093.75	3651.53	3662.82
	21.3		3032.91	3279.77	3536.23
	24.6		2947.08	2912.64	3308.7
	28.3		2806.82	2657.82	2983.67
	32.6		2637.21	2444.51	2601.9
	37.5		2442.26	2209.84	2231.7
	43.2		2248.69	1982.75	1967.85
	49.7		2071.25	1805.3	1727.72
	57.2		1904.47	1648.96	1535.82
	65.9		1759.79	1521.24	1393.26
	75.9		1618.8	1418.72	1280.96
	87.4		1494.54	1325.42	1185.23
	100		1385.21	1249.57	1104.54
	Shear strain (%)	Tested protein (0.5 mg/ml)	Elastic stress, σ’ (Pa) 1	Elastic stress, σ’ (Pa) 2	Elastic stress, σ’ (Pa) 3	Substrate	Substrate loading (%w/v)	pH	Yield strain (%)	Standard deviation yield strain (%)	Yield stress (Pa)	Standard deviation yield stress (Pa)
	0.102	PcaLOOL7	33.1061	23.8925	7.78464	CNF	0.6	3.5	15.4	1.2	1843.8	1090.9
	0.116		37.4993	27.2449	10.6868
	0.133		42.693	30.7882	12.6147
	0.154		49.8898	36.4749	14.0667
	0.177		58.6737	43.9402	15.5549
	0.204		66.5999	49.5006	18.1778
	0.234		78.3783	56.1998	21.3256
	0.27		89.6211	64.8297	24.7647
	0.311		103.087	74.9914	28.7093
	0.358		119.672	86.1957	32.3553
	0.412		136.434	99.8853	38.3325
	0.474		158.558	113.547	43.7668
	0.546		182.528	130.199	50.8856
	0.629		211.998	152.715	58.4976
	0.724		242.352	175.208	66.8491
	0.834		277.964	200.202	78.4894
	0.96		319.277	229.862	88.6848
	1.11		368.265	264.935	101.201
	1.27		418.147	301.193	115.176
	1.47		479.749	346.053	132.637
	1.69		545.515	394.784	150.206
	1.94		618.414	448.431	169.211
	2.24		706.16	510.317	193.252
	2.58		798.562	580.474	218.049
	2.97		901.276	655.746	247.074
	3.41		1014.34	741.368	274.764
	3.93		1142.18	837.365	308.014
	4.52		1280.83	941.561	342.837
	5.21		1434.47	1061.38	381.507
	6		1602.54	1190.52	421.56
	6.91		1784.09	1336.67	463.592
	7.95		1981.7	1491.58	504.086
	9.16		2197.58	1660.71	542.721
	10.5		2400.41	1835.4	568.669
	12.1		2597.02	2021.31	588
	14		2654.26	2181.34	597.59
	16.1		2607.72	2273.64	603.412
	18.5		2494.36	2183.74	598.29
	21.3		2276.12	1998.83	580.233
	24.6		1999.54	1737.13	550.4
	28.3		1729.44	1520.59	508.353
	32.6		1476.71	1345.5	465.398
	37.5		1301.62	1217.36	423.112
	43.2		1157.8	1107.17	379.426
	49.7		1059.9	1002.7	332.97
	57.3		969.058	918.519	295.376
	65.9		873.57	844.443	262.71
	75.9		794.142	772.662	236.854
	87.4		715.745	707.992	212.732
	100		662.954	649.491	186.971
	Shear strain (%)	Tested protein (1 mg/ml)	Elastic stress, σ’ (Pa) 1	Elastic stress, σ’ (Pa) 2	Elastic stress, σ’ (Pa) 3	Substrate	Substrate loading (%w/v)	pH	Yield strain (%)	Standard deviation yield strain (%)	Yield stress (Pa)	Standard deviation yield stress (Pa)
	0.103	PcaLOOL7	52.8534	26.5143	47.5551	CNF	0.6	3.5	17.7	1.4	3179.1	1110.8
	0.116		59.3955	29.5603	54.549
	0.133		68.5469	34.5507	63.1418
	0.154		78.6155	39.7397	72.226
	0.177		91.1674	45.2677	82.9422
	0.204		104.942	52.2587	96.6736
	0.234		120.578	60.9008	111.173
	0.27		139.163	70.4511	128.007
	0.311		162.27	80.7294	147.725
	0.358		186.701	92.9762	170.508
	0.412		213.692	107.322	196.767
	0.474		245.451	123.6	225.633
	0.546		282.61	141.769	260.486
	0.629		324.589	163.565	298.844
	0.724		370.782	187.509	342.604
	0.833		424.43	215.206	393.676
	0.96		485.501	247.018	450.528
	1.11		556.931	283.805	517.338
	1.27		629.463	322.897	586.803
	1.47		718.845	368.955	670.599
	1.69		813.296	419.289	761.886
	1.94		918.959	474.912	860.991
	2.24		1040.08	540.333	975.811
	2.58		1171.94	608.828	1100.96
	2.97		1319.36	686.07	1236.86
	3.41		1477.83	769.842	1382.62
	3.93		1657.16	862.792	1546.53
	4.53		1854.22	966.068	1726.79
	5.21		2068.16	1073.31	1916.71
	6		2302.32	1192.62	2121
	6.91		2556.84	1322.09	2341.18
	7.95		2828.13	1455.41	2569.84
	9.16		3121.54	1589.63	2804.52
	10.5		3403.05	1711.71	3018.44
	12.1		3696.07	1814.39	3237.11
	14		3967.88	1904.56	3396.54
	16.1		4113.71	1951.96	3467.3
	18.5		4115.88	1901.24	3469.49
	21.3		3909.62	1826.54	3394.58
	24.6		3609.31	1722.1	3261.71
	28.3		3378.17	1576.79	3036.02
	32.6		3202.72	1454.64	2854.98
	37.5		3044.78	1353.38	2699.62
	43.2		2893.8	1266.67	2566.12
	49.7		2749.95	1186.49	2404.34
	57.3		2626.98	1119.64	2220.89
	65.9		2500.58	1054.2	2051.14
	75.9		2376.66	997.933	1858.64
	87.4		2252.82	939.463	1693.55
	100		2119.89	894.769	1547.82
	Shear strain (%)	Tested protein (2 mg/ml)	Elastic stress, σ’ (Pa) 1	Elastic stress, σ’ (Pa) 2		Substrate	Substrate loading (%w/v)	pH	Yield strain (%)	Standard deviation yield strain (%)	Yield stress (Pa)	Standard deviation yield stress (Pa)
	0.103	PcaLOOL7	31.2018	20.9131		CNF	0.6	3.5	10.5	0	1542.8	387.3
	0.116		36.2419	22.5782
	0.133		39.7816	27.2796
	0.154		47.1409	31.9719
	0.177		54.1585	36.6319
	0.204		63.1156	42.1301
	0.234		73.1156	48.4684
	0.27		82.134	56.1924
	0.311		95.9062	63.4689
	0.358		111.148	75.3268
	0.412		127.39	86.9608
	0.475		146.338	98.838
	0.546		168.681	114.371
	0.629		193.984	130.819
	0.724		222.985	149.513
	0.834		255.371	171.854
	0.96		293.549	197.942
	1.11		336.585	225.297
	1.27		381.635	256.54
	1.46		435.109	290.204
	1.69		497.113	332.845
	1.94		562.542	375.72
	2.24		638.938	425.219
	2.57		720.577	479.69
	2.96		812.461	537.891
	3.41		915.074	606.093
	3.93		1028.76	679.065
	4.53		1152.88	760.361
	5.21		1284.58	847.146
	6		1424.46	940.8
	6.91		1553.58	1040.85
	7.96		1681.15	1136.69
	9.16		1772.28	1224.88
	10.5		1816.71	1268.92
	12.1		1758.37	1254.16
	14		1677.62	1215.54
	16.1		1522.3	1172.92
	18.5		1412.9	1125.98
	21.3		1332.17	1081.4
	24.6		1268.55	1042.03
	28.3		1201.08	984.132
	32.6		1141.68	921.211
	37.5		1088.06	859.462
	43.2		1043.84	800.107
	49.7		999.268	745.003
	57.2		963.076	681.481
	65.9		929.058	620.534
	75.9		895.165	579.185
	87.4		860.768	535.395
	100		840.684	489.133

## Sheet: PcaLOOL9
	Shear strain (%)	Tested protein (0.1 mg/ml)	Elastic stress, σ’ (Pa) 1	Elastic stress, σ’ (Pa) 2	Elastic stress, σ’ (Pa) 3		Substrate	Substrate loading (%w/v)	pH	Yield strain (%)	Standard deviation yield strain (%)	Yield stress (Pa)	Standard deviation yield stress (Pa)
	0.1	PcaLOOL9	36.428	34.484	52.907		CNF	0.6	3.5	17.1	3.8	3424.7	474.2
	0.116		44.0788	39.4551	60.2179
	0.133		48.2125	46.0872	72.4744
	0.153		57.3031	52.5616	83.0117
	0.177		66.621	61.6402	95.3835
	0.203		76.4133	71.4438	108.662
	0.234		87.8834	81.776	125.777
	0.27		102.457	94.4028	144.085
	0.31		116.47	109.824	167.316
	0.357		134.825	124.107	193.494
	0.412		154.813	142.865	224.367
	0.474		178.072	163.791	257.477
	0.546		204.51	189.298	294.987
	0.628		233.723	216.673	338.115
	0.723		268.573	249.449	390.312
	0.833		308.985	286.827	446.838
	0.959		351.972	328.716	512.125
	1.1		402.501	375.826	584.661
	1.27		460.477	432.105	667.563
	1.46		522.023	490.706	760.879
	1.69		596.283	563.446	869.961
	1.94		674.771	637.639	982.688
	2.23		761.946	723.434	1112.41
	2.57		858.637	818.982	1256.06
	2.96		966.884	927.723	1414.7
	3.41		1085.13	1046.26	1587.05
	3.93		1216.49	1179.59	1775.77
	4.52		1357.08	1323.59	1975.47
	5.21		1513.3	1485.16	2196.17
	5.99		1678.04	1659.17	2424.69
	6.9		1859.83	1854.03	2664.92
	7.95		2048.32	2066.28	2911.93
	9.15		2241.2	2290.34	3167.64
	10.5		2434.53	2527.56	3389.61
	12.1		2633.93	2790.38	3567.68
	14		2801.82	3070.62	3667.02
	16.1		2878.36	3330.61	3550.21
	18.5		2749.47	3555.14	3174.6
	21.3		2388.8	3728.78	2703.82
	24.5		1626.75	3621.84	2327.87
	28.3		1184.64	3204.69	2072.44
	32.5		918.482	2662.5	1840.67
	37.5		723.6	2104.16	1666.54
	43.1		592.366	1670.77	1503.72
	49.7		484.327	1392.1	1380.12
	57.2		398.066	1193.54	1260.69
	65.8		335.705	1050.43	1151.89
	75.8		285.774	942.118	1068.48
	87.3		244.911	857.478	974.966
	100		198.99	793.325	900.617
	Shear strain (%)	Tested protein (0.25 mg/ml)	Elastic stress, σ’ (Pa) 1	Elastic stress, σ’ (Pa) 2	Elastic stress, σ’ (Pa) 3		Substrate	Substrate loading (%w/v)	pH	Yield strain (%)	Standard deviation yield strain (%)	Yield stress (Pa)	Standard deviation yield stress (Pa)
	0.102	PcaLOOL9	19.8728	36.2508	40.7478		CNF	0.6	3.5	11.1	1.7	2005.7	786.9
	0.116		21.4484	40.2566	44.7818
	0.133		24.1595	46.2787	52.1294
	0.154		28.1666	53.7167	60.4188
	0.177		32.5963	62.6739	68.6459
	0.204		37.4299	72.2874	81.0492
	0.234		41.4952	82.2767	91.7023
	0.27		49.4856	95.9985	106.88
	0.311		57.5537	110.225	122.68
	0.358		65.7897	126.023	139.914
	0.412		75.2147	145.551	162.489
	0.474		86.5477	167.531	186.017
	0.546		100.344	192.197	214.098
	0.629		115.428	221.301	246.436
	0.724		132.043	254.117	283.236
	0.834		152.605	292.275	324.609
	0.96		173.654	335.107	371.251
	1.1		199.789	383.771	427.661
	1.27		225.819	435.496	483.883
	1.47		259.573	498.639	554.66
	1.69		295.818	565.913	629.711
	1.94		335.232	638.124	710.253
	2.24		381.382	724.528	806.624
	2.57		429.961	814.202	908.058
	2.97		485.706	916.83	1022.41
	3.42		552.296	1031.88	1153.63
	3.93		619.8	1153.1	1290.89
	4.53		695.491	1288.38	1445.93
	5.21		774.258	1429.57	1611.71
	6		860.94	1581.42	1794.9
	6.91		955.653	1739.18	1991.25
	7.96		1049.53	1894.24	2203.57
	9.16		1139.32	2003.29	2417.97
	10.5		1208.65	2002.14	2616.7
	12.1		1220.04	1857.96	2793.77
	14		1196.44	1444.8	2499.28
	16.1		1041.54	1166.61	1830.89
	18.5		891.293	994.671	1472.08
	21.3		769.825	850.701	1192.46
	24.6		684.766	739.894	962.057
	28.3		618.412	654.07	821.379
	32.6		564.339	590.223	717.363
	37.5		521.625	538.125	617.325
	43.2		487.728	492.869	536.933
	49.7		455.008	450.247	468.979
	57.2		425.282	416.387	412.183
	65.9		401.621	381.007	357.857
	75.9		375.697	349.573	306.818
	87.4		351.313	324.481	267.435
	101		333.149	297.738	224.533
	Shear strain (%)	Tested protein (0.5 mg/ml)	Elastic stress, σ’ (Pa) 1	Elastic stress, σ’ (Pa) 2	Elastic stress, σ’ (Pa) 3		Substrate	Substrate loading (%w/v)	pH	Yield strain (%)	Standard deviation yield strain (%)	Yield stress (Pa)	Standard deviation yield stress (Pa)
	0.102	PcaLOOL9	6.41631	7.62838	6.84379		CNF	0.6	3.5	7	1.6	245.8	39
	0.116		7.46901	8.88398	7.76817
	0.133		9.25879	9.47026	8.74342
	0.154		10.0379	12.887	10.0796
	0.177		11.0494	13.3187	12.259
	0.204		12.8622	16.7655	14.1796
	0.234		14.5382	17.4503	15.6045
	0.27		16.8607	20.9615	17.9029
	0.311		18.8105	23.7262	20.4414
	0.358		22.2647	27.3211	23.8464
	0.412		25.853	30.8662	26.5192
	0.474		29.6606	34.4058	30.6289
	0.546		33.081	40.1583	34.1512
	0.629		37.0475	45.4176	40.3906
	0.724		43.4233	53.0482	45.8712
	0.834		50.2952	59.9379	52.3543
	0.96		57.1123	67.7722	59.7648
	1.1		64.1157	78.1649	67.7105
	1.27		73.0059	88.058	76.1898
	1.47		83.6151	101.158	87.906
	1.69		94.9662	113.8	99.6762
	1.94		105.901	127.483	110.369
	2.24		121.253	144.126	124.88
	2.57		135.863	161.686	137.757
	2.97		152.812	179.263	155.518
	3.42		170.956	198.757	169.389
	3.93		189.902	217.486	183.224
	4.53		209.422	236.973	195.592
	5.21		226.473	253.519	203.596
	6		240.048	268.29	202.818
	6.91		250.792	277.167	196.465
	7.96		253.12	280.646	189.09
	9.16		250.792	280.214	180.516
	10.5		244.65	280.266	167.223
	12.1		238.104	275.638	154.795
	14		233.632	264.152	148.638
	16.1		218.863	246.314	137.191
	18.5		207.607	230.88	126.375
	21.3		192.835	214.257	118.556
	24.6		175.725	200.938	107.802
	28.3		162.524	189.559	100.79
	32.6		146.72	172.19	90.9116
	37.5		131.464	152.287	80.8537
	43.2		116.886	132.823	71.0554
	49.7		104.355	112.392	65.5791
	57.2		89.8212	95.4725	54.0969
	65.9		80.9516	81.8742	47.6345
	75.9		70.9339	71.3733	41.2646
	87.4		62.6405	60.993	31.7096
	100		50.2374	47.6993	16.0923
	Shear strain (%)	Tested protein (1 mg/ml)	Elastic stress, σ’ (Pa) 1	Elastic stress, σ’ (Pa) 2	Elastic stress, σ’ (Pa) 3	Elastic stress, σ’ (Pa) 4	Substrate	Substrate loading (%w/v)	pH	Yield strain (%)	Standard deviation yield strain (%)	Yield stress (Pa)	Standard deviation yield stress (Pa)
	0.1	PcaLOOL9	11.873	23.476	9.077	29.8	CNF	0.6	3.5	14.3	3.7	1251.1	608.8
	0.116		13.3794	27.028	9.76732	34.3244
	0.133		15.5198	32.5451	10.4638	39.1219
	0.153		19.0837	35.3353	13.5434	45.1763
	0.177		21.2524	40.4817	14.3349	52.7938
	0.203		25.3121	48.9717	16.2118	59.6455
	0.234		28.7235	56.2021	19.1566	69.3459
	0.27		34.02	62.8452	22.8563	79.5285
	0.31		38.2354	72.7229	24.7265	91.4624
	0.357		44.7142	84.7197	29.4429	105.765
	0.412		50.0745	97.5492	33.1689	120.547
	0.474		59.596	110.67	38.6921	139.645
	0.546		65.2798	128.31	44.7731	159.514
	0.628		77.1184	147.31	50.1715	183.784
	0.723		88.7193	168.408	58.9729	210.068
	0.833		101.684	193.672	68.0844	241.587
	0.959		116.471	223.687	78.0204	276.547
	1.1		132.957	254.573	88.7931	313.313
	1.27		151.765	290.767	100.987	359.27
	1.46		171.798	332.851	116.828	408.143
	1.69		198.237	381.264	132.246	466.508
	1.94		224.206	430.467	150.269	526.438
	2.23		254.889	486.965	169.991	595.477
	2.57		288.739	552.678	194.148	674.008
	2.96		325.778	625.655	219.466	758.056
	3.41		368.28	704.097	247.651	853.455
	3.93		413.711	793.86	280.606	958.566
	4.52		462.893	890.169	315.058	1072.37
	5.21		520.073	993.86	354.546	1197.88
	5.99		574.639	1104.2	395.933	1332.42
	6.9		636.097	1223.71	441.014	1474.74
	7.95		691.205	1343.47	485.785	1625.14
	9.15		750.858	1461.53	530.599	1760.55
	10.5		799.806	1561.46	567.084	1818.18
	12.1		841.204	1640.76	591.315	1794.79
	14		873.824	1695.68	588.952	1738.66
	16.1		878.609	1713.2	566.559	1593.35
	18.5		869.426	1716.1	539.016	1389.5
	21.3		828.655	1683.45	507.089	1222.83
	24.5		797.72	1638.14	471.086	1066.36
	28.3		767.892	1492.29	439.329	956.71
	32.5		733.265	1317.42	400.27	862.582
	37.5		706.087	1184.14	371.831	796.612
	43.1		675.98	1101.12	342.348	731.019
	49.7		645.951	1039.67	311.997	676.715
	57.2		621.65	981.724	279.685	623.88
	65.8		579.356	928.241	248.119	574.605
	75.8		533.518	886.178	225.581	535.694
	87.3		494.878	837.556	197.106	494.895
	100		480.437	805.162	174.094	467.781
	Shear strain (%)	Tested protein (2 mg/ml)	Elastic stress, σ’ (Pa) 1	Elastic stress, σ’ (Pa) 2	Elastic stress, σ’ (Pa) 3		Substrate	Substrate loading (%w/v)	pH	Yield strain (%)	Standard deviation yield strain (%)	Yield stress (Pa)	Standard deviation yield stress (Pa)
	0.101	PcaLOOL9	6.69711	7.25251	30.1505		CNF	0.6	3.5	17.3	4.7	855.3	803.5
	0.116		7.3232	7.27738	34.4102
	0.133		8.86724	10.4573	39.3973
	0.153		10.2798	10.337	44.5245
	0.177		10.7618	12.1059	51.4043
	0.203		12.8475	14.9784	57.8915
	0.234		14.907	16.1888	66.5941
	0.27		17.5978	18.2831	77.1282
	0.31		19.9531	20.1072	88.0617
	0.357		21.7938	24.4831	101.452
	0.412		25.977	26.574	116.196
	0.474		28.1798	29.5439	134.341
	0.546		32.9396	34.4974	154.032
	0.628		37.5035	39.4083	175.312
	0.723		44.7067	44.8585	202.505
	0.833		48.3948	51.9184	230.25
	0.959		57.8488	58.2209	262.421
	1.1		65.197	66.2068	296.846
	1.27		74.1032	74.7611	340.589
	1.46		84.1851	85.8071	386.155
	1.69		95.8399	98.3479	438.792
	1.94		107.495	111.942	495.224
	2.23		120.387	125.703	557.076
	2.57		136.562	141.309	627.337
	2.96		153.526	159.704	703.296
	3.41		171.526	180.791	789.756
	3.93		191.25	201.574	883.464
	4.52		214.121	226.045	984.546
	5.21		239.165	251.945	1098.22
	5.99		263.812	278.182	1214.53
	6.9		288.386	304.531	1342.81
	7.95		310.241	331.435	1477.19
	9.15		330.187	355.853	1606.01
	10.5		344.096	380.237	1715.59
	12.1		348.286	398.441	1782.33
	14		350.364	413.294	1765.12
	16.1		353.653	421.128	1697.91
	18.5		357.328	425.149	1631.72
	21.3		358.543	420.739	1548.13
	24.5		356.5	421.816	1463.58
	28.3		350.495	419.406	1391.62
	32.5		329.778	401.928	1306.95
	37.5		309.645	390.488	1241.06
	43.1		302.506	390.305	1170.04
	49.7		289.393	371.125	1097.38
	57.2		274.772	351.059	1036.18
	65.8		272.669	331	967.523
	75.8		262.427	318.269	932.188
	87.3		247.801	303.071	896.047
	100		246.46	292.516	877.135

## Sheet: PcaLOOL12
	Shear strain (%)	Tested protein (0.25 mg/ml)	Elastic stress, σ’ (Pa) 1	Elastic stress, σ’ (Pa) 2	Elastic stress, σ’ (Pa) 3	Substrate	Substrate loading (%w/v)	pH	Yield strain (%)	Standard deviation yield strain (%)	Yield stress (Pa)	Standard deviation yield stress (Pa)
	0.103	PcaLOOL12	21.114	10.644	15.8682	CNF	0.6	3.5	21.5	3.1	1441.4	558.6
	0.116		23.0828	12.7635	16.8188
	0.133		25.8539	13.8892	19.7465
	0.154		30.5921	16.997	21.4476
	0.177		34.7239	20.2329	25.603
	0.204		40.1309	22.8235	28.6028
	0.235		45.6041	26.8111	33.0269
	0.27		54.0189	30.9231	37.7109
	0.311		60.3775	34.5023	45.0546
	0.358		70.4544	41.2774	50.904
	0.412		82.0663	45.6043	57.4905
	0.475		94.2685	51.034	67.1602
	0.546		109.107	60.5296	78.2855
	0.629		124.743	70.6178	89.167
	0.724		142.831	81.6238	102.591
	0.834		164.974	93.6665	117.227
	0.96		188.458	106.685	135.322
	1.11		217.305	123.543	153.58
	1.27		247.764	139.814	175.336
	1.46		282.189	160.308	199.655
	1.69		324.074	183.483	229.908
	1.94		365.981	210.451	260.193
	2.24		418.186	237.642	297.584
	2.58		475.159	270.049	336.122
	2.96		534.902	305.561	379.442
	3.41		605.377	346.286	430.206
	3.93		683.388	391.518	485.237
	4.53		769.194	443.26	545.05
	5.21		865.85	499.576	614.415
	6		969.96	559.584	691.02
	6.91		1085.01	626.689	775.924
	7.95		1208.64	698.662	865.676
	9.16		1344.96	770.1	963.724
	10.5		1480.61	831.159	1057.04
	12.1		1617.16	881.449	1145.54
	14		1760.08	930.272	1217.69
	16.1		1880.32	960.848	1270.45
	18.5		1975.62	976.559	1281.37
	21.3		2028.21	980.162	1245.75
	24.6		2062.54	963.631	1204.24
	28.3		2027.61	935.57	1130.75
	32.6		1973.08	881.895	1050.05
	37.5		1875.41	810.9	959.175
	43.2		1717.2	720.706	851.731
	49.7		1507.25	650.275	723.93
	57.2		1343.28	569.18	624.853
	65.9		1190.88	508.9	554.647
	75.9		1034.82	455.165	485.95
	87.4		919.71	396.77	436.441
	100		823.938	349.824	377.972
	Shear strain (%)	Tested protein (0.5 mg/ml)	Elastic stress, σ’ (Pa) 1	Elastic stress, σ’ (Pa) 2		Substrate	Substrate loading (%w/v)	pH	Yield strain (%)	Standard deviation yield strain (%)	Yield stress (Pa)	Standard deviation yield stress (Pa)
	0.102	PcaLOOL12	15.6019	21.0548		CNF	0.6	3.5	14	0	1295.3	564.6
	0.116		17.8768	22.4344
	0.133		19.5749	26.7277
	0.154		23.4018	31.1758
	0.177		27.2881	35.5487
	0.204		29.6126	41.616
	0.234		36.4549	47.2329
	0.27		40.8834	54.3915
	0.311		47.3311	63.4036
	0.358		54.4804	72.1871
	0.412		62.2491	83.5866
	0.474		71.7731	95.9708
	0.546		81.4468	110.51
	0.629		94.8406	128.222
	0.724		107.905	146.443
	0.834		124.133	168.043
	0.96		142.723	192.643
	1.1		161.403	220.077
	1.27		182.804	253.289
	1.47		208.167	289.943
	1.69		236.346	331.409
	1.94		263.549	375.157
	2.24		299.667	427.19
	2.57		336.362	481.849
	2.97		378.556	545.322
	3.42		424.73	617.071
	3.93		473.801	695.335
	4.53		528.334	782.059
	5.21		585.656	875.853
	6		647.16	980.16
	6.91		708.69	1094.47
	7.96		773.712	1217.48
	9.16		827.295	1350.83
	10.5		863.289	1471.58
	12.1		890.838	1593.93
	14		896.098	1694.56
	16.1		883.52	1694.53
	18.5		844.747	1646.56
	21.3		799.283	1586.83
	24.6		753.08	1511.72
	28.3		691.935	1414.49
	32.6		636.222	1313.32
	37.5		582.862	1217.59
	43.2		530.712	1132.27
	49.7		479.918	1050.86
	57.2		445.931	983.554
	65.9		405.298	910.936
	75.9		369.375	840.972
	87.4		335.485	776.243
	100		309.292	720.554
	Shear strain (%)	Tested protein (1 mg/ml)	Elastic stress, σ’ (Pa) 1	Elastic stress, σ’ (Pa) 2	Elastic stress, σ’ (Pa) 3	Substrate	Substrate loading (%w/v)	pH	Yield strain (%)	Standard deviation yield strain (%)	Yield stress (Pa)	Standard deviation yield stress (Pa)
	0.103	PcaLOOL12	18.9983	30.3098	26.7295	CNF	0.6	3.5	19	5.3	2219.7	18.7
	0.116		22.7928	35.3672	31.1367
	0.133		24.7939	41.1608	36.5484
	0.154		29.1075	47.124	42.4255
	0.177		33.0406	55.07	47.8077
	0.204		40.1227	63.8724	54.517
	0.234		45.7166	73.2303	64.5934
	0.27		52.4097	83.8647	72.8109
	0.311		61.2608	96.8765	83.5781
	0.358		70.748	109.748	96.0729
	0.412		81.3123	126.731	110.704
	0.474		92.5532	146.352	125.71
	0.546		106.257	168.719	147
	0.629		124.177	191.927	167.434
	0.724		141.231	220.95	190.665
	0.833		161.952	253.332	221.728
	0.96		187.469	291.005	252.893
	1.11		215.473	334.288	293.828
	1.27		244.958	378.968	332.41
	1.47		282.372	433.885	382.215
	1.69		321.353	494.274	432.336
	1.94		366.175	558.778	490.587
	2.24		418.029	634.883	558.88
	2.58		474.875	717.137	631.687
	2.97		538.312	808.285	713.038
	3.41		606.332	907.537	802.305
	3.93		686.217	1018.5	903.114
	4.53		774.449	1144.46	1013.5
	5.21		866.996	1278.69	1131.87
	6		970.02	1426.68	1260.48
	6.91		1079.55	1588.33	1401.76
	7.95		1198.86	1762.67	1549.93
	9.16		1329.21	1946.04	1707.33
	10.5		1455.09	2079.53	1848.11
	12.1		1592.84	2172.68	1987.91
	14		1739.22	2222.22	2123.38
	16.1		1873.4	2195.88	2216.65
	18.5		2005.96	2078.11	2237.02
	21.3		2121.2	1940.17	2228.83
	24.6		2199.83	1818.24	2190.61
	28.3		2189.26	1689.37	2121.11
	32.6		2087.61	1580.22	2037.21
	37.5		1926.82	1473.56	1919.59
	43.2		1800.71	1372.38	1770.85
	49.7		1693.68	1273.56	1585.63
	57.3		1556.96	1189.03	1438.29
	65.9		1338.1	1105.14	1303.96
	75.9		1189.35	1025.64	1209.54
	87.4		1065.49	948.29	1127.98
	100		968.792	877.084	1064.24
	Shear strain (%)	Tested protein (2 mg/ml)	Elastic stress, σ’ (Pa) 1	Elastic stress, σ’ (Pa) 2	Elastic stress, σ’ (Pa) 3	Substrate	Substrate loading (%w/v)	pH	Yield strain (%)	Standard deviation yield strain (%)	Yield stress (Pa)	Standard deviation yield stress (Pa)
	0.103	PcaLOOL12	2.22243	19.5061	9.76749	CNF	0.6	3.5	11.4	3.1	567.3	514.6
	0.116		1.83674	21.6688	12.1696
	0.133		2.86163	24.9122	12.7224
	0.154		2.24301	28.4946	14.4454
	0.177		3.12069	33.9327	16.1569
	0.204		4.59551	39.1904	18.4485
	0.234		3.33403	44.7314	22.1018
	0.27		5.52339	51.2919	24.854
	0.311		5.25683	60.928	29.833
	0.358		7.25165	69.3876	34.1049
	0.412		8.14936	77.9298	38.6275
	0.475		8.18282	90.9387	42.9077
	0.546		10.0753	104.57	50.1561
	0.629		11.3314	119.435	58.3033
	0.724		14.0174	136.872	65.7254
	0.834		15.9419	155.349	75.7956
	0.96		18.0173	178.685	87.4781
	1.11		20.3685	205.095	98.6457
	1.27		23.1254	232.613	113.441
	1.46		26.1997	262.085	128.936
	1.69		30.7546	299.84	148.252
	1.94		33.886	337.715	167.684
	2.24		38.5638	382.502	189.119
	2.57		43.8236	430.629	215.009
	2.96		50.0329	485.41	241.533
	3.41		54.9999	544.85	273.434
	3.93		63.2337	610.486	306.391
	4.53		69.6623	682.807	344.547
	5.21		76.4411	757.69	383.164
	6		83.604	836.4	419.286
	6.91		89.6711	913.157	454.982
	7.96		98.712	983.936	471.726
	9.16		105.239	1043.6	471.346
	10.5		106.995	1084.23	459.659
	12.1		107.304	1112.87	440.936
	14		103.271	1123	426.944
	16.1		102.631	1106.76	402.661
	18.5		98.5143	1074.74	382.099
	21.3		97.2707	1036.54	369.768
	24.6		92.4542	992.389	356.405
	28.3		88.7318	937.268	350.835
	32.6		81.513	880.591	342.007
	37.5		70.8375	829.35	337.519
	43.2		62.6227	776.304	329.517
	49.7		56.8767	720.948	320.366
	57.2		51.5435	674.331	308.651
	65.9		45.5758	622.373	299.094
	75.9		39.9052	582.032	292.276
	87.4		30.1792	532.939	271.849
	100		26.3852	488.264	254.177
